# Supplementary material for: Growth Hormone Overexpression Disrupts Reproductive Status Through Actions on Leptin
Source: Front Endocrinol (Lausanne). 2018 Mar 27;9:131. doi: 10.3389/fendo.2018.00131 (PMC5880896; doi:10.3389/fendo.2018.00131)
Supplement: Supplementary file 2 [file data_sheet_2.xlsx]

## Sheet: hypothalamus
GeneID	WHFA-RPKM	THFA-RPKM	log2 Ratio(THFA/WHFA)	Up-Down-Regulation(THFA/WHFA)	WHMA-RPKMTHMA-RPKM		log2 Ratio(THMA/WHMA)	Up-Down-Regulation(THMA/WHMA)	Description	Pathway	GO Component	GO Function	GO Process
Unigene0026772	0.001	13.222	13.6906	Up	0.001	5.07062	12.3079	Up	PREDICTED: interferon-induced guanylate-binding protein 1 [Danio rerio]	-	-	-	-
Unigene0009834	0.001	11.3665	13.4725	Up	0.001	8.72368	13.0907	Up	50S ribosomal protein L2, partial [Ascaris suum]	ko03010//Ribosome	GO:0043231//intracellular membrane-bounded organelle;GO:0044444//cytoplasmic part;GO:0030529//ribonucleoprotein complex	-	-
Unigene0032461	0.001	8.07806	12.9798	Up	0.627271	8.25897	3.7188	Up	Sec23 homolog A (S. cerevisiae) [Danio rerio]	ko04141//Protein processing in endoplasmic reticulum	GO:0000139//Golgi membrane;GO:0030868//smooth endoplasmic reticulum membrane;GO:0030127//COPII vesicle coat;GO:0048471//perinuclear region of cytoplasm	GO:0008270//zinc ion binding	GO:0051216//cartilage development;GO:0035138//pectoral fin morphogenesis;GO:0006888//ER to Golgi vesicle-mediated transport;GO:0006886//intracellular protein transport;GO:0048702//embryonic neurocranium morphogenesis
Unigene0014635	0.001	5.62849	12.4585	Up	0.001	7.75348	12.9206	Up	carbonate dehydratase [Capsaspora owczarzaki ATCC 30864]	-	-	-	-
Unigene0008955	0.001	5.16036	12.3333	Up	0.001	2.08554	11.0262	Up	glutamate receptor, ionotropic, AMPA 1b precursor [Danio rerio] >gi|33327154|gb|AAQ08955.1| AMPA receptor subunit GluR1B [Danio rerio] >gi|190339278|gb|AAI62147.1| Glutamate receptor, ionotropic, AMPA 1b [Danio rerio]	ko04080//Neuroactive ligand-receptor interaction;ko04724//Glutamatergic synapse;ko04720//Long-term potentiation;ko04730//Long-term depression;ko05014//Amyotrophic lateral sclerosis (ALS)	GO:0045211//postsynaptic membrane;GO:0030054//cell junction;GO:0005886//plasma membrane;GO:0016021//integral component of membrane;GO:0030288//outer membrane-bounded periplasmic space	GO:0005234//extracellular-glutamate-gated ion channel activity;GO:0004970//ionotropic glutamate receptor activity	GO:0006811//ion transport
Unigene0026402	0.001	5.14581	12.3292	Up	0.001	3.03036	11.5653	Up	PREDICTED: GTPase IMAP family member 8 [Danio rerio]	-	-	-	-
Unigene0006562	0.001	4.99471	12.2862	Up	0.423104	10.2503	4.59851	Up	novel protein [Danio rerio]	-	-	-	-
Unigene0031393	0.001	3.83432	11.9048	Up	0.001	4.23381	12.0477	Up	uncharacterized protein LOC100141491 precursor [Danio rerio]	-	-	-	-
Unigene0069921	0.001	3.68597	11.8478	Up	0.001	2.76654	11.4339	Up	PREDICTED: PHD and RING finger domain-containing protein 1-like [Oryzias latipes]	-	-	-	-
Unigene0054979	0.001	3.28111	11.68	Up	1.41605	3.18651	1.1701	Up	PREDICTED: ubiquitin-conjugating enzyme E2D 1-like [Saccoglossus kowalevskii]	-	-	-	-
Unigene0065734	0.001	2.79902	11.4507	Up	0.244515	2.06042	3.07494	Up	PREDICTED: retrotransposable element Tf2 155 kDa protein type 1-like [Danio rerio]	-	-	-	-
Unigene0029948	0.001	2.58428	11.3355	Up	0.001	2.35529	11.2017	Up	hemoglobin beta embryonic-3 [Danio rerio]	-	-	-	-
Unigene0073150	0.001	2.229	11.1222	Up	0.001	1.45851	10.5103	Up	PREDICTED: hypothetical protein LOC100641222 [Amphimedon queenslandica]	-	-	-	-
Unigene0070004	0.001	1.73065	10.7571	Up	0.230378	2.66928	3.53438	Up	PREDICTED: E3 ubiquitin-protein ligase TRIM39 [Danio rerio]	-	-	-	-
Unigene0072086	0.001	0.901884	9.8168	Up	0.001	0.442599	8.78986	Up	engulfment and cell motility protein 1 [Danio rerio]	ko04062//Chemokine signaling pathway;ko05100//Bacterial invasion of epithelial cells;ko05131//Shigellosis	GO:0043232;GO:0016020//membrane	GO:0019904//protein domain specific binding	GO:0006909//phagocytosis;GO:0007010//cytoskeleton organization;GO:0007265//Ras protein signal transduction
Unigene0054396	1.85922	42.7985	4.52479	Up	2.05201	62.0233	4.9177	Up	PREDICTED: uncharacterized protein C17orf67 homolog [Danio rerio]	-	-	-	-
Unigene0031011	0.465349	10.1336	4.44469	Up	0.382809	6.58592	4.10469	Up	PREDICTED: G1/S-specific cyclin-E2 isoform X1 [Danio rerio]	ko05200//Pathways in cancer;ko04110//Cell cycle;ko05162//Measles;ko04114//Oocyte meiosis;ko05215//Prostate cancer;ko05222//Small cell lung cancer;ko04115//p53 signaling pathway	GO:0031981//nuclear lumen;GO:0044444//cytoplasmic part	GO:0019900//kinase binding	GO:0044238;GO:0051726//regulation of cell cycle;GO:0044260;GO:0044772//mitotic cell cycle phase transition
Unigene0036799	0.370459	6.86805	4.21251	Up	0.42665	4.94339	3.53438	Up	PREDICTED: myb/SANT-like DNA-binding domain-containing protein 2-like [Oryzias latipes]	-	-	-	-
Unigene0024655	0.648077	8.39135	3.69467	Up	0.177709	6.73863	5.24487	Up	novel protein (zgc:113263) [Danio rerio]	-	-	-	-
Unigene0000054	1.04205	11.6108	3.47797	Up	2.27293	11.6833	2.36183	Up	PREDICTED: perlwapin [Danio rerio]	ko04510//Focal adhesion;ko04512//ECM-receptor interaction;ko05322//Systemic lupus erythematosus	-	-	-
Unigene0070527	2.84523	29.0211	3.35049	Up	5.98983	37.3913	2.64212	Up	novel protein [Danio rerio]	-	-	-	-
Unigene0042622	0.798942	7.73506	3.27525	Up	1.53354	6.2997	2.03842	Up	PREDICTED: cell surface A33 antigen-like [Danio rerio]	-	-	-	-
Unigene0009105	0.731721	5.65232	2.94948	Up	0.001	4.4382	12.1158	Up	PREDICTED: protein Wiz-like [Danio rerio]	-	-	-	-
Unigene0002373	0.330528	2.55323	2.94948	Up	0.555132	2.42246	2.12557	Up	PREDICTED: probable E3 ubiquitin-protein ligase HERC4 isoform X2 [Danio rerio]	-	-	-	-
Unigene0045712	1.86391	13.1429	2.81788	Up	1.72005	6.81224	1.98568	Up	signal transducer and activator of transcription 1 [Carassius auratus]	ko05200//Pathways in cancer;ko04062//Chemokine signaling pathway;ko05152//Tuberculosis;ko05164//Influenza A;ko04380//Osteoclast differentiation;ko05160//Hepatitis C;ko05145//Toxoplasmosis;ko05162//Measles;ko04630//Jak-STAT signaling pathway;ko05212//Pancreatic cancer;ko04620//Toll-like receptor signaling pathway;ko05140//Leishmaniasis	GO:0043231//intracellular membrane-bounded organelle	GO:0003676//nucleic acid binding;GO:0046872//metal ion binding;GO:0060089;GO:0001071//nucleic acid binding transcription factor activity	GO:0007154//cell communication;GO:0006351//transcription, DNA-templated
Unigene0050763	0.667572	4.6755	2.80812	Up	1.0251	7.42337	2.8563	Up	PREDICTED: similar to transposase [Strongylocentrotus purpuratus] >gi|115974957|ref|XP_001185958.1| PREDICTED: similar to transposase [Strongylocentrotus purpuratus]	-	-	-	-
Unigene0013411	0.592233	3.71531	2.64925	Up	0.775071	2.55805	1.72264	Up	novel protein [Danio rerio]	-	-	-	-
Unigene0035940	1.43378	8.8604	2.62755	Up	1.03203	5.70706	2.46726	Up	PREDICTED: polyprotein-like, partial [Saccoglossus kowalevskii]	ko04510//Focal adhesion;ko04080//Neuroactive ligand-receptor interaction;ko04144//Endocytosis;ko04060//Cytokine-cytokine receptor interaction;ko04370//VEGF signaling pathway;ko04962//Vasopressin-regulated water reabsorption	-	-	-
Unigene0030724	6.35415	38.8105	2.61068	Up	2.26913	16.208	2.8365	Up	VIG-B319.A protein [Oncorhynchus mykiss] >gi|329344021|gb|AEB91310.1| VIG-B319.A protein [Oncorhynchus mykiss]	-	-	-	-
Unigene0052628	1.20568	7.11212	2.56044	Up	0.420773	4.32128	3.36035	Up	PREDICTED: RETRotransposon-like family member (retr-1)-like [Saccoglossus kowalevskii]	-	-	-	-
Unigene0025233	3.54227	19.9359	2.49262	Up	4.97803	17.9045	1.84667	Up	ReO_6 [Oryzias latipes]	-	-	-	-
Unigene0063293	3.20704	17.9263	2.48277	Up	2.59697	19.2157	2.88738	Up	PREDICTED: ATP-binding cassette sub-family A member 2 [Danio rerio]	-	-	-	-
Unigene0036275	3.60024	20.0618	2.47829	Up	8.19519	18.8041	1.1982	Up	SLAM family member 7 precursor [Salmo salar] >gi|209735510|gb|ACI68624.1| SLAM family member 7 precursor [Salmo salar]	ko04514//Cell adhesion molecules (CAMs);ko04650//Natural killer cell mediated cytotoxicity	-	-	-
Unigene0066001	2.50591	13.6354	2.44395	Up	4.90077	14.5303	1.56798	Up	PREDICTED: retinitis pigmentosa 1-like 1 protein-like isoform X1 [Danio rerio]	-	-	-	-
Unigene0034930	1.16735	6.21203	2.41182	Up	0.001	4.91702	12.2636	Up	PREDICTED: hypothetical protein LOC100329833 [Danio rerio]	-	-	-	-
Unigene0029191	4.07898	21.4332	2.39357	Up	3.91472	14.1176	1.85051	Up	PREDICTED: zinc finger MYM-type protein 1-like [Acyrthosiphon pisum]	-	-	-	-
Unigene0017070	0.197106	1.01506	2.36452	Up	0.0810725	0.711627	3.13384	Up	PREDICTED: NACHT, LRR and PYD domains-containing protein 12-like [Danio rerio]	-	-	-	-
Unigene0048097	1.5784	7.7716	2.29975	Up	1.21926	8.40617	2.78544	Up	PREDICTED: retinitis pigmentosa 1-like 1 protein-like isoform X1 [Danio rerio]	-	-	-	-
Unigene0008709	1.22133	5.80581	2.24904	Up	1.08199	3.70396	1.77538	Up	PREDICTED: guanylate-binding protein 6 isoform X1 [Danio rerio]	-	-	GO:0017111//nucleoside-triphosphatase activity;GO:0032550	GO:0009154//purine ribonucleotide catabolic process
Unigene0041785	2.21921	10.4489	2.23523	Up	1.21706	9.29414	2.93292	Up	PREDICTED: transcription cofactor vestigial-like protein 3-like [Oreochromis niloticus]	-	-	-	-
Unigene0027200	1.57454	7.11057	2.17504	Up	0.581205	4.53024	2.96247	Up	PREDICTED: hypothetical protein LOC100534819 [Danio rerio]	ko04142//Lysosome	-	-	-
Unigene0072645	0.572105	2.57125	2.16812	Up	0.199661	1.52472	2.93292	Up	Inactive carboxypeptidase-like protein X2 [Dicentrarchus labrax]	-	GO:0005615//extracellular space	GO:0004181//metallocarboxypeptidase activity;GO:0008270//zinc ion binding	GO:0007155//cell adhesion;GO:0006508//proteolysis
Unigene0052341	11.3348	50.5094	2.1558	Up	5.55017	100.085	4.17255	Up	Calsyntenin 1 [Danio rerio]	ko03013//RNA transport;ko04110//Cell cycle;ko04142//Lysosome;ko04114//Oocyte meiosis;ko04914//Progesterone-mediated oocyte maturation	GO:0016021//integral component of membrane	GO:0005509//calcium ion binding	GO:0007156//homophilic cell adhesion
Unigene0026879	2.29162	10.1736	2.15039	Up	3.18526	6.6303	1.05767	Up	Per2 protein [Danio rerio]	ko04710//Circadian rhythm - mammal;ko04711//Circadian rhythm - fly	-	GO:0004871//signal transducer activity	GO:0043153//entrainment of circadian clock by photoperiod;GO:0042542//response to hydrogen peroxide;GO:0007165//signal transduction;GO:0006355//regulation of transcription, DNA-templated;GO:0009411//response to UV
Unigene0018500	2.36829	10.1751	2.10313	Up	1.94822	7.25076	1.89597	Up	PREDICTED: hypothetical protein LOC100537292 [Danio rerio]	-	-	-	-
Unigene0016962	2.26893	9.51455	2.06812	Up	2.48865	11.4684	2.20423	Up	PREDICTED: insulin receptor substrate 2 [Danio rerio]	ko04910//Insulin signaling pathway;ko04722//Neurotrophin signaling pathway;ko04920//Adipocytokine signaling pathway;ko04930//Type II diabetes mellitus;ko04960//Aldosterone-regulated sodium reabsorption	GO:0005829//cytosol;GO:0005886//plasma membrane	GO:0043548//phosphatidylinositol 3-kinase binding;GO:0005158//insulin receptor binding;GO:0019904//protein domain specific binding;GO:0019901//protein kinase binding;GO:0019903//protein phosphatase binding	GO:0032024//positive regulation of insulin secretion;GO:0002053//positive regulation of mesenchymal cell proliferation;GO:0031325//positive regulation of cellular metabolic process;GO:0033673//negative regulation of kinase activity;GO:0009749//response to glucose;GO:0007420//brain development;GO:0002903//negative regulation of B cell apoptotic process;GO:0044281//small molecule metabolic process;…
Unigene0019763	4.55435	18.242	2.00195	Up	2.30689	18.9276	3.03647	Up	PREDICTED: solute carrier organic anion transporter family member 5A1 [Danio rerio]	-	-	-	-
Unigene0069759	2.35428	9.21429	1.96859	Up	2.03353	8.32983	2.0343	Up	ReO_6 [Oryzias latipes]	-	-	-	-
Unigene0007414	6.63122	25.4569	1.94071	Up	7.90703	15.8447	1.00279	Up	interferon alpha-inducible protein 27-like [Danio rerio]	-	-	-	-
Unigene0069423	3.89584	14.9404	1.93921	Up	4.53449	10.977	1.27548	Up	PREDICTED: uncharacterized protein LOC563420 [Danio rerio]	-	-	-	-
Unigene0037341	0.429901	1.63829	1.93011	Up	0.453848	1.6949	1.90091	Up	PREDICTED: protein FAM111A-like [Danio rerio]	-	-	-	GO:0051704;GO:0009987//cellular process
Unigene0037322	12.9734	48.9503	1.91576	Up	14.8549	42.4611	1.5152	Up	novel protein with a Interferon-induced 6-16 family domain [Danio rerio]	-	-	-	-
Unigene0000574	1.3559	5.06241	1.90057	Up	0.406658	4.88308	3.58591	Up	PREDICTED: retrotransposable element Tf2 155 kDa protein type 1-like [Danio rerio]	-	-	-	-
Unigene0073931	6.33104	23.6095	1.89885	Up	5.76182	18.2071	1.65991	Up	tumor protein p53-inducible nuclear protein 1 [Danio rerio]	-	-	-	-
Unigene0010213	1.22036	4.51013	1.88586	Up	0.172238	8.27283	5.58591	Up	PREDICTED: retinitis pigmentosa 1-like 1 protein-like isoform X1 [Danio rerio]	-	-	-	-
Unigene0042222	2.66183	9.66766	1.86075	Up	0.537819	5.80658	3.4325	Up	PREDICTED: RING finger protein 213-like [Danio rerio]	-	-	GO:0005488//binding	-
Unigene0072122	2.25744	8.13774	1.84994	Up	1.9344	6.27565	1.69787	Up	PREDICTED: neuropeptide receptor 5-like [Saccoglossus kowalevskii]	-	-	-	-
Unigene0023097	2.51085	8.55394	1.76841	Up	1.29755	8.59093	2.72702	Up	PREDICTED: transcription cofactor vestigial-like protein 3-like [Danio rerio]	-	-	-	-
Unigene0063466	0.957807	3.23573	1.75628	Up	0.882469	3.02095	1.77538	Up	Zgc:113298 [Danio rerio]	-	-	-	-
Unigene0043084	0.468948	1.56974	1.74303	Up	0.506322	2.34068	2.2088	Up	Rh type C glycoprotein1 [Danio rerio]	-	-	-	-
Unigene0026324	1.35529	4.52002	1.73773	Up	2.04397	4.89309	1.25937	Up	Protocadherin 1 gamma 2 [Danio rerio]	-	-	-	-
Unigene0063658	1.55093	5.09938	1.71719	Up	0.591574	4.72363	2.99726	Up	PREDICTED: retrotransposable element Tf2 155 kDa protein type 1-like [Danio rerio]	ko04080//Neuroactive ligand-receptor interaction;ko04962//Vasopressin-regulated water reabsorption	-	-	-
Unigene0055297	2.15649	6.95945	1.69029	Up	3.5874	7.9207	1.14269	Up	spindle and kinetochore associated complex subunit 3 [Danio rerio] >gi|62203242|gb|AAH93417.1| Zgc:113019 [Danio rerio]	ko01100//Metabolic pathways;ko00310//Lysine degradation;ko00071//Fatty acid metabolism;ko00640//Propanoate metabolism;ko00280//Valine, leucine and isoleucine degradation;ko00380//Tryptophan metabolism;ko00410//beta-Alanine metabolism;ko00650//Butanoate metabolism;ko00062//Fatty acid elongation in mitochondria	-	-	-
Unigene0006276	1.39605	4.46497	1.6773	Up	2.11552	4.82803	1.19042	Up	MHC class I antigen [Cyprinus carpio]	-	-	-	-
Unigene0017876	3.11006	9.94108	1.67646	Up	1.44095	7.26366	2.33368	Up	Zgc:113298 [Danio rerio]	-	-	-	-
Unigene0014395	2.5455	7.97929	1.64831	Up	2.443	6.82474	1.48212	Up	translation initiation factor IF-2, mitochondrial [Danio rerio] >gi|134025857|gb|AAI34919.1| Zgc:162191 protein [Danio rerio]	-	GO:0043231//intracellular membrane-bounded organelle	GO:0008135//translation factor activity, nucleic acid binding;GO:0032561//guanyl ribonucleotide binding;GO:0017111//nucleoside-triphosphatase activity	GO:0006412//translation
Unigene0030954	1.91646	5.92162	1.62755	Up	0.239907	2.61122	3.44418	Up	uncharacterized protein LOC100148091 [Danio rerio] >gi|220678342|emb|CAX14368.1| novel protein [Danio rerio]	ko04120//Ubiquitin mediated proteolysis	-	-	-
Unigene0015531	1.21004	3.73888	1.62755	Up	1.27192	3.32021	1.38427	Up	grass carp reovirus (GCRV)-induced gene 2i [Danio rerio]	-	-	GO:0016763//transferase activity, transferring pentosyl groups	-
Unigene0062746	3.12634	9.57744	1.61517	Up	1.69256	8.04964	2.24972	Up	Cyprinus carpio LGP2 (LGP2) mRNA, complete cds	ko04622//RIG-I-like receptor signaling pathway	-	GO:0032550;GO:0017111//nucleoside-triphosphatase activity;GO:0003676//nucleic acid binding	GO:0039528//cytoplasmic pattern recognition receptor signaling pathway in response to virus;GO:0048585//negative regulation of response to stimulus
Unigene0000608	2.83551	8.65518	1.60996	Up	1.31118	6.98366	2.41311	Up	PREDICTED: E3 ubiquitin-protein ligase RNF213-like [Danio rerio]	-	-	-	-
Unigene0067592	14.15	43.0949	1.60672	Up	6.86311	35.6838	2.37834	Up	MHC class I antigen [Cyprinus carpio jian]	ko04144//Endocytosis;ko04514//Cell adhesion molecules (CAMs);ko04145//Phagosome;ko05416//Viral myocarditis;ko04650//Natural killer cell mediated cytotoxicity;ko04612//Antigen processing and presentation;ko04940//Type I diabetes mellitus;ko05320//Autoimmune thyroid disease;ko05330//Allograft rejection;ko05332//Graft-versus-host disease	GO:0042611;GO:0031224//intrinsic component of membrane	-	GO:0002376//immune system process
Unigene0007136	1.95469	5.90986	1.59619	Up	2.3601	5.1631	1.12939	Up	LOC798124 protein [Danio rerio]	-	-	-	-
Unigene0024042	0.886782	2.636	1.5717	Up	1.02344	2.56453	1.32527	Up	PREDICTED: hypothetical protein LOC100619354 [Monodelphis domestica]	ko04141//Protein processing in endoplasmic reticulum	-	-	-
Unigene0071687	2.12647	6.30156	1.56725	Up	2.11245	5.20443	1.30083	Up	Cyprinus carpio Rhesus blood group-associated glycoprotein C (Rhcg1) mRNA, complete cds	-	GO:0031224//intrinsic component of membrane;GO:0005886//plasma membrane	GO:0015077//monovalent inorganic cation transmembrane transporter activity	GO:0015696//ammonium transport
Unigene0017035	1.01477	2.99035	1.55916	Up	1.08212	2.67856	1.3076	Up	RIKEN cDNA 1810030O07 [Mus musculus]	-	-	-	-
Unigene0005577	1.68948	4.87228	1.52802	Up	0.567508	3.15963	2.47704	Up	PREDICTED: integrin alpha-X-like [Danio rerio]	ko04810//Regulation of actin cytoskeleton;ko05152//Tuberculosis;ko04670//Leukocyte transendothelial migration;ko05146//Amoebiasis;ko04514//Cell adhesion molecules (CAMs);ko04145//Phagosome;ko05133//Pertussis;ko05140//Leishmaniasis;ko04640//Hematopoietic cell lineage;ko05150//Staphylococcus aureus infection	GO:0016020//membrane;GO:0044464	GO:0005515//protein binding	GO:0044707;GO:0002224//toll-like receptor signaling pathway;GO:0022610
Unigene0068988	5.03824	14.3466	1.50971	Up	4.55093	13.0326	1.51789	Up	PREDICTED: leucine rich repeat containing 7-like [Saccoglossus kowalevskii]	-	-	-	-
Unigene0042629	2.2428	6.37559	1.50726	Up	1.80809	4.53452	1.32648	Up	uncharacterized protein LOC791704 precursor [Danio rerio] >gi|169145676|emb|CAQ13969.1| novel protein (zgc:153759) [Danio rerio]	ko04060//Cytokine-cytokine receptor interaction	-	-	-
Unigene0023795	13.5572	38.0956	1.49057	Up	6.9299	21.8982	1.65991	Up	viperin [Danio rerio]	ko05164//Influenza A	GO:0043231//intracellular membrane-bounded organelle;GO:0042175//nuclear outer membrane-endoplasmic reticulum membrane network;GO:0031090//organelle membrane;GO:0044446;GO:0043232;GO:0044444//cytoplasmic part	GO:0051536//iron-sulfur cluster binding;GO:0043169//cation binding	GO:0034123//positive regulation of toll-like receptor signaling pathway;GO:0051707//response to other organism;GO:0035710//CD4-positive, alpha-beta T cell activation;GO:0044707;GO:0002252
Unigene0047191	1.07017	2.99177	1.48316	Up	0.880349	2.43414	1.46726	Up	PREDICTED: ral guanine nucleotide dissociation stimulator-like [Oryzias latipes]	-	-	-	-
Unigene0065941	1.07225	2.96066	1.46528	Up	1.18234	5.92709	2.32568	Up	novel protein (might be pseudogene or just a novel transcript) [Danio rerio]	-	-	-	-
Unigene0033544	36.6159	100.667	1.45905	Up	24.0732	79.568	1.72476	Up	PREDICTED: ING (mammalian INhibitor of Growth) homolog family member (ing-3)-like [Saccoglossus kowalevskii]	-	-	-	-
Unigene0024822	2.75981	7.50104	1.44252	Up	2.28081	6.58728	1.53014	Up	GH12898 [Drosophila grimshawi]	-	-	-	-
Unigene0054788	1.42874	3.83881	1.42592	Up	1.07312	3.6422	1.763	Up	RecName: Full=Putative RNA-binding protein 15B; AltName: Full=RNA-binding motif protein 15B	-	GO:0031981//nuclear lumen	GO:0003676//nucleic acid binding	GO:0007275//multicellular organismal development;GO:0048856//anatomical structure development;GO:0000380//alternative mRNA splicing, via spliceosome;GO:0051169//nuclear transport
Unigene0050728	4.54712	12.1767	1.4211	Up	1.45467	9.95953	2.77538	Up	Parp12a protein [Danio rerio]	-	-	-	-
Unigene0042523	13.0913	34.6342	1.40359	Up	6.28207	26.2086	2.06073	Up	IFN-inducible and antiviral protein [Carassius auratus]	ko05164//Influenza A	GO:0005783//endoplasmic reticulum	GO:0046872//metal ion binding;GO:0051536//iron-sulfur cluster binding;GO:0003824//catalytic activity	GO:0051607//defense response to virus
Unigene0067669	3.26298	8.56447	1.39217	Up	4.04076	10.0021	1.3076	Up	internexin neuronal intermediate filament protein, alpha [Danio rerio]	-	-	-	-
Unigene0022142	2.69537	7.06649	1.39051	Up	1.17583	5.13989	2.12806	Up	PREDICTED: interferon-induced protein with tetratricopeptide repeats 5-like isoform X1 [Danio rerio]	-	-	-	-
Unigene0019755	2.07695	5.43814	1.38865	Up	1.9693	4.73042	1.26429	Up	TAF6-like RNA polymerase II p300/CBP-associated factor-associated factor 65 kDa subunit 6L [Danio rerio]	ko03022//Basal transcription factors	GO:0043231//intracellular membrane-bounded organelle	GO:0046983//protein dimerization activity	GO:0006355//regulation of transcription, DNA-templated
Unigene0033771	1.32862	3.46993	1.38498	Up	1.04742	2.63824	1.33274	Up	PREDICTED: sushi domain-containing protein 5-like [Danio rerio]	-	-	-	-
Unigene0045787	4.27305	11.0476	1.37039	Up	1.79941	12.9149	2.84344	Up	novel protein with a Immunoglobulin V-set domain [Danio rerio]	-	-	-	-
Unigene0046535	1.84046	4.75622	1.36975	Up	0.931345	4.90502	2.39687	Up	ral GTPase-activating protein subunit alpha-1 [Danio rerio] >gi|226235301|dbj|BAH47606.1| tuberin-like protein 1 splicing variant2 [Danio rerio]	-	-	-	-
Unigene0023731	3.0783	7.94725	1.36832	Up	1.66588	12.5297	2.91099	Up	PREDICTED: similar to transposase [Strongylocentrotus purpuratus] >gi|115960893|ref|XP_001195106.1| PREDICTED: similar to transposase [Strongylocentrotus purpuratus]	ko04080//Neuroactive ligand-receptor interaction;ko04962//Vasopressin-regulated water reabsorption	-	-	-
Unigene0041491	2.21041	5.69158	1.36452	Up	1.0607	3.35177	1.65991	Up	PREDICTED: cGMP-specific 3',5'-cyclic phosphodiesterase isoform X2 [Danio rerio]	ko00230//Purine metabolism	-	GO:0043167//ion binding	GO:0071704;GO:0090257;GO:0048519//negative regulation of biological process;GO:0006796//phosphate-containing compound metabolic process;GO:0048583;GO:0044710;GO:0007165//signal transduction;GO:0048522//positive regulation of cellular process;GO:0044238
Unigene0035321	2.88809	7.41699	1.36072	Up	2.02414	5.10928	1.33581	Up	PREDICTED: macrophage mannose receptor 1 [Danio rerio]	ko05152//Tuberculosis;ko04145//Phagosome	-	-	-
Unigene0023166	2.67029	6.71071	1.32947	Up	1.84519	6.04667	1.71237	Up	PREDICTED: CD276 antigen homolog [Danio rerio]	ko04514//Cell adhesion molecules (CAMs)	-	-	-
Unigene0025899	1.20764	3.0207	1.3227	Up	0.952042	3.66242	1.9437	Up	cytokine-inducible Src homology 2 [Ctenopharyngodon idella]	ko04630//Jak-STAT signaling pathway	-	-	GO:0035556//intracellular signal transduction
Unigene0034740	5.98341	14.9457	1.32069	Up	3.27818	11.883	1.85793	Up	Cyprinus carpio retinoic acid-inducible protein I (RIG-I) mRNA, complete cds	ko05164//Influenza A;ko05160//Hepatitis C;ko05162//Measles;ko04622//RIG-I-like receptor signaling pathway;ko04623//Cytosolic DNA-sensing pathway	-	GO:0032550;GO:0042623//ATPase activity, coupled	GO:0009154//purine ribonucleotide catabolic process
Unigene0038774	4.17829	10.2127	1.28938	Up	3.71078	9.01509	1.28062	Up	LOC555678 protein [Danio rerio]	-	-	-	-
Unigene0009676	1.35254	3.25049	1.26498	Up	0.822117	2.87131	1.8043	Up	PREDICTED: transmembrane protein 63A-like [Oryzias latipes]	-	-	-	-
Unigene0029712	2.05424	4.93682	1.26498	Up	2.24822	5.79272	1.36546	Up	solute carrier family 2, facilitated glucose transporter member 12 [Danio rerio]	-	-	-	GO:0044699;GO:0006810//transport
Unigene0033546	3.69837	8.84711	1.25832	Up	2.97695	7.598	1.35178	Up	PREDICTED: protocadherin gamma-A6-like isoform X1 [Danio rerio]	-	-	-	-
Unigene0013301	8.76268	20.9287	1.25604	Up	3.95489	19.6318	2.31148	Up	STAT2 [Carassius auratus]	ko05200//Pathways in cancer;ko04062//Chemokine signaling pathway;ko05152//Tuberculosis;ko05164//Influenza A;ko04380//Osteoclast differentiation;ko05160//Hepatitis C;ko05145//Toxoplasmosis;ko05162//Measles;ko04630//Jak-STAT signaling pathway;ko05212//Pancreatic cancer;ko04620//Toll-like receptor signaling pathway;ko05140//Leishmaniasis	-	-	-
Unigene0030397	2.69121	6.40115	1.25008	Up	0.650355	3.99276	2.61809	Up	PREDICTED: NFX1-type zinc finger-containing protein 1-like [Danio rerio]	-	-	-	-
Unigene0038497	1.66264	3.94262	1.24568	Up	2.11521	4.57325	1.11242	Up	PREDICTED: zinc finger CCCH domain-containing protein 7B-like [Danio rerio]	-	-	GO:0003723//RNA binding	-
Unigene0031066	14.9848	34.5929	1.20698	Up	10.4761	31.6024	1.59293	Up	PREDICTED: UMP-CMP kinase 2, mitochondrial, partial [Danio rerio]	ko01100//Metabolic pathways;ko00240//Pyrimidine metabolism	GO:0005739//mitochondrion	GO:0004127//cytidylate kinase activity;GO:0005524//ATP binding;GO:0004798//thymidylate kinase activity;GO:0033862//UMP kinase activity	GO:0006233//dTDP biosynthetic process;GO:0071222//cellular response to lipopolysaccharide
Unigene0019812	2.07836	4.77797	1.20095	Up	1.50977	3.52879	1.22484	Up	PREDICTED: RETRotransposon-like family member (retr-1)-like [Saccoglossus kowalevskii]	ko04080//Neuroactive ligand-receptor interaction;ko04962//Vasopressin-regulated water reabsorption	-	-	-
Unigene0025481	2.38899	5.48125	1.19811	Up	2.79608	6.49901	1.21681	Up	PREDICTED: polyprotein-like, partial [Saccoglossus kowalevskii]	ko04080//Neuroactive ligand-receptor interaction;ko04962//Vasopressin-regulated water reabsorption	-	-	-
Unigene0026927	2.37058	5.41112	1.19069	Up	2.82853	5.95869	1.07494	Up	seryl-tRNA synthetase, mitochondrial [Danio rerio]	ko00970//Aminoacyl-tRNA biosynthesis	-	-	-
Unigene0050672	9.84488	22.3796	1.18474	Up	5.81443	16.7245	1.52425	Up	STAT2 [Carassius auratus]	ko05200//Pathways in cancer;ko04062//Chemokine signaling pathway;ko05160//Hepatitis C;ko05145//Toxoplasmosis;ko05162//Measles;ko04630//Jak-STAT signaling pathway;ko04920//Adipocytokine signaling pathway;ko05212//Pancreatic cancer;ko05221//Acute myeloid leukemia	-	-	-
Unigene0028079	1.80617	4.05719	1.16755	Up	1.94805	4.45163	1.1923	Up	PREDICTED: protein Shroom3-like [Danio rerio]	-	-	-	-
Unigene0002777	4.67312	10.3719	1.15023	Up	4.67444	9.38162	1.00504	Up	PREDICTED: H(+)/Cl(-) exchange transporter 4-like isoform 2 [Oryzias latipes]	-	-	-	-
Unigene0036464	19.3079	42.5722	1.14072	Up	12.5035	41.6898	1.73736	Up	signal transducer and activator of transcription 2 [Danio rerio]	ko05200//Pathways in cancer;ko04062//Chemokine signaling pathway;ko05160//Hepatitis C;ko05145//Toxoplasmosis;ko05162//Measles;ko04630//Jak-STAT signaling pathway;ko04920//Adipocytokine signaling pathway;ko05212//Pancreatic cancer;ko05221//Acute myeloid leukemia	GO:0043231//intracellular membrane-bounded organelle	GO:0003676//nucleic acid binding;GO:0046872//metal ion binding;GO:0060089;GO:0001071//nucleic acid binding transcription factor activity	GO:0007154//cell communication;GO:0006351//transcription, DNA-templated
Unigene0072685	11.5952	25.5243	1.13835	Up	9.81904	28.9593	1.56037	Up	PREDICTED: kinesin family member 21A [Danio rerio]	-	-	-	-
Unigene0006478	1.71087	3.75921	1.1357	Up	1.38656	4.76582	1.78121	Up	constitutive coactivator of peroxisome proliferator-activated receptor gamma [Danio rerio] >gi|50417239|gb|AAH77144.1| Zgc:101006 [Danio rerio]	-	-	-	-
Unigene0021318	1.59337	3.47528	1.12505	Up	1.07944	2.65299	1.29734	Up	PREDICTED: zinc finger CCCH domain-containing protein 7B-like [Danio rerio]	-	-	-	-
Unigene0060961	5.53563	11.912	1.1056	Up	1.13844	11.7916	3.37262	Up	PREDICTED: hypothetical protein LOC335618 [Danio rerio]	-	-	-	-
Unigene0070222	2.55456	5.45953	1.0957	Up	1.77748	4.84204	1.44578	Up	alanine--glyoxylate aminotransferase 2, mitochondrial [Danio rerio]	ko01100//Metabolic pathways;ko00250//Alanine, aspartate and glutamate metabolism;ko00260//Glycine, serine and threonine metabolism	-	-	-
Unigene0006713	0.83271	1.77807	1.09443	Up	0.487304	1.41667	1.53961	Up	PREDICTED: AF4/FMR2 family member 3 [Danio rerio]	-	-	-	-
Unigene0066741	3.20736	6.83815	1.09222	Up	0.985026	5.47955	2.47582	Up	PREDICTED: arf-GAP with Rho-GAP domain, ANK repeat and PH domain-containing protein 2-like [Danio rerio]	ko04144//Endocytosis	GO:0044444//cytoplasmic part	GO:0030695//GTPase regulator activity;GO:0008047//enzyme activator activity;GO:1901981//phosphatidylinositol phosphate binding	GO:0043087//regulation of GTPase activity;GO:0051056//regulation of small GTPase mediated signal transduction
Unigene0010110	2.36992	5.02267	1.08362	Up	1.04976	3.04078	1.53438	Up	Myxovirus (influenza) resistance A [Danio rerio]	ko05164//Influenza A;ko05162//Measles	-	-	-
Unigene0010054	5.88193	12.425	1.07888	Up	1.61801	10.5666	2.70721	Up	signal transducer and activator of transcription 1 [Carassius auratus]	ko05200//Pathways in cancer;ko04062//Chemokine signaling pathway;ko05152//Tuberculosis;ko05164//Influenza A;ko04380//Osteoclast differentiation;ko05160//Hepatitis C;ko05145//Toxoplasmosis;ko05162//Measles;ko04630//Jak-STAT signaling pathway;ko05212//Pancreatic cancer;ko04620//Toll-like receptor signaling pathway;ko05140//Leishmaniasis	-	-	-
Unigene0054595	1.2151	2.56121	1.07576	Up	0.542403	2.14246	1.98183	Up	PREDICTED: retrotransposable element Tf2 155 kDa protein type 1-like [Danio rerio]	ko04080//Neuroactive ligand-receptor interaction;ko04120//Ubiquitin mediated proteolysis;ko04110//Cell cycle;ko04914//Progesterone-mediated oocyte maturation;ko04962//Vasopressin-regulated water reabsorption	-	-	-
Unigene0053060	1.47539	3.10525	1.07362	Up	0.400167	2.23721	2.48303	Up	PREDICTED: rho-related BTB domain-containing protein 1 [Danio rerio]	ko04120//Ubiquitin mediated proteolysis	-	GO:0036094//small molecule binding;GO:1901363;GO:0097159//organic cyclic compound binding	-
Unigene0009415	3.27468	6.67811	1.02809	Up	2.13711	4.70075	1.13723	Up	microspherule protein 1 [Danio rerio]	-	-	-	-
Unigene0018220	6.65432	13.517	1.02241	Up	3.72538	9.43633	1.34084	Up	novel protein with a Immunoglobulin V-set domain [Danio rerio]	-	-	-	-
Unigene0001264	9.43742	19.109	1.01779	Up	7.75368	22.586	1.54248	Up	nuclear receptor subfamily 1 group D member 1 [Danio rerio]	ko04710//Circadian rhythm - mammal	-	-	-
Unigene0032628	8.37628	16.8623	1.00942	Up	3.83679	14.69	1.93687	Up	PREDICTED: protein fosB isoform X1 [Danio rerio]	ko05200//Pathways in cancer;ko04010//MAPK signaling pathway;ko04725//Cholinergic synapse;ko04380//Osteoclast differentiation;ko04660//T cell receptor signaling pathway;ko05142//Chagas disease (American trypanosomiasis);ko04662//B cell receptor signaling pathway;ko05210//Colorectal cancer;ko04620//Toll-like receptor signaling pathway;ko05133//Pertussis;ko05140//Leishmaniasis;ko05323//Rheumatoid ar…	-	GO:0003677//DNA binding	-
Unigene0017671	12.6551	6.21002	-1.02705	Down	8.77527	2.88012	-1.60732	Down	Cyprinus carpio apolipoprotein A IV 1 (APO-A IV 1) mRNA, complete cds	-	-	GO:0005488//binding	GO:0019538//protein metabolic process;GO:0051234//establishment of localization;GO:0010876//lipid localization
Unigene0067889	35.7076	17.3902	-1.03795	Down	76.5254	7.2684	-3.39623	Down	lymphocyte G0/G1 switch protein 2 [Salmo salar]	-	-	-	GO:0007166//cell surface receptor signaling pathway;GO:0097190//apoptotic signaling pathway
Unigene0051491	25.7398	12.3025	-1.06505	Down	35.844	15.8164	-1.18031	Down	oligosaccharyltransferase 4 homolog [Ictalurus punctatus] >gi|209731618|gb|ACI66678.1| Dolichyl-diphosphooligosaccharide--protein glycosyltransferase subunit 4 [Salmo salar] >gi|209734716|gb|ACI68227.1| Dolichyl-diphosphooligosaccharide--protein glycosyltransferase subunit 4 [Salmo salar] >gi|209736428|gb|ACI69083.1| Dolichyl-diphosphooligosaccharide--protein glycosyltransferase subunit 4 [Salmo …	ko04146//Peroxisome	GO:0031224//intrinsic component of membrane	GO:0003824//catalytic activity	-
Unigene0018898	9.47317	4.52724	-1.06521	Down	10.91	4.90315	-1.15387	Down	procollagen lysine 2-oxoglutarate 5-dioxygenase 1 [Danio rerio]	ko00310//Lysine degradation	GO:0031988//membrane-bounded vesicle;GO:0005789//endoplasmic reticulum membrane	GO:0019842//vitamin binding;GO:0046914//transition metal ion binding;GO:0046983//protein dimerization activity;GO:0070815//peptidyl-lysine 5-dioxygenase activity	GO:0043062//extracellular structure organization;GO:0009888//tissue development;GO:0009067//aspartate family amino acid biosynthetic process;GO:0006950//response to stress;GO:0036211
Unigene0019609	9.20453	4.38336	-1.07031	Down	18.9976	6.40337	-1.56891	Down	lys-63-specific deubiquitinase BRCC36 [Salmo salar]	-	GO:0043231//intracellular membrane-bounded organelle;GO:0000151//ubiquitin ligase complex	GO:0043169//cation binding;GO:0016790//thiolester hydrolase activity;GO:0043130//ubiquitin binding;GO:0019783//small conjugating protein-specific protease activity	GO:0006281//DNA repair;GO:0010212//response to ionizing radiation;GO:0019222//regulation of metabolic process;GO:0016578//histone deubiquitination;GO:0000077//DNA damage checkpoint;GO:0016485//protein processing
Unigene0034482	7.16327	3.36816	-1.08866	Down	9.56497	2.99101	-1.67713	Down	zisupton [Xiphophorus maculatus]	-	-	-	-
Unigene0061763	10.8183	5.07599	-1.09171	Down	11.9978	4.13148	-1.53803	Down	PREDICTED: retrotransposable element Tf2 155 kDa protein type 1-like [Danio rerio]	ko04510//Focal adhesion;ko04080//Neuroactive ligand-receptor interaction;ko04144//Endocytosis;ko04060//Cytokine-cytokine receptor interaction;ko04120//Ubiquitin mediated proteolysis;ko04110//Cell cycle;ko04914//Progesterone-mediated oocyte maturation;ko04370//VEGF signaling pathway;ko04962//Vasopressin-regulated water reabsorption	-	-	-
Unigene0003557	98.6714	43.8015	-1.17165	Down	146.381	58.9327	-1.31259	Down	Cyprinus carpio aromatase (cyp19b) mRNA, complete cds	ko01100//Metabolic pathways;ko00140//Steroid hormone biosynthesis	-	GO:0046914//transition metal ion binding;GO:0016712//oxidoreductase activity, acting on paired donors, with incorporation or reduction of molecular oxygen, reduced flavin or flavoprotein as one donor, and incorporation of one atom of oxygen;GO:0046906//tetrapyrrole binding	GO:0044710
Unigene0017099	23.3339	10.202	-1.19357	Down	33.8148	7.32516	-2.20672	Down	PREDICTED: retrotransposable element Tf2 155 kDa protein type 1-like [Danio rerio]	ko04510//Focal adhesion;ko04910//Insulin signaling pathway;ko05215//Prostate cancer;ko05223//Non-small cell lung cancer;ko04150//mTOR signaling pathway;ko05213//Endometrial cancer;ko03320//PPAR signaling pathway;ko04960//Aldosterone-regulated sodium reabsorption	-	-	-
Unigene0053479	1.63298	0.704581	-1.21267	Down	1.63076	0.736161	-1.14745	Down	PREDICTED: calponin homology domain-containing protein DDB_G0272472-like isoform X22 [Danio rerio]	-	-	-	-
Unigene0002195	15.4223	6.28754	-1.29445	Down	12.4372	5.84642	-1.08903	Down	PREDICTED: uncharacterized protein LOC100536200 [Danio rerio]	-	-	-	-
Unigene0013498	6.6407	2.69678	-1.3001	Down	6.33688	2.60853	-1.28054	Down	histone-lysine N-methyltransferase SETD7 [Danio rerio]	ko00310//Lysine degradation	GO:0043232	GO:0016279//protein-lysine N-methyltransferase activity;GO:0005515//protein binding	GO:0018022//peptidyl-lysine methylation;GO:0006351//transcription, DNA-templated;GO:0016571//histone methylation
Unigene0031271	9.01275	3.58386	-1.33045	Down	13.5222	3.05623	-2.1455	Down	prolyl 4-hydroxylase, alpha polypeptide I b precursor [Danio rerio]	ko01100//Metabolic pathways;ko00330//Arginine and proline metabolism	GO:0043231//intracellular membrane-bounded organelle	GO:0019842//vitamin binding;GO:0046914//transition metal ion binding;GO:0016701//oxidoreductase activity, acting on single donors with incorporation of molecular oxygen;GO:0019798	GO:0018126//protein hydroxylation;GO:0019471//4-hydroxyproline metabolic process;GO:0030198//extracellular matrix organization
Unigene0001347	5.67114	2.25363	-1.33139	Down	8.82844	3.92732	-1.16861	Down	pol-like protein [Danio rerio]	ko01100//Metabolic pathways;ko04020//Calcium signaling pathway;ko05016//Huntington's disease;ko00230//Purine metabolism;ko04514//Cell adhesion molecules (CAMs);ko04662//B cell receptor signaling pathway;ko04640//Hematopoietic cell lineage;ko04742//Taste transduction;ko04740//Olfactory transduction;ko00534//Glycosaminoglycan biosynthesis - heparan sulfate	-	-	-
Unigene0015756	21.6226	8.55356	-1.33794	Down	27.0702	8.54796	-1.66305	Down	PREDICTED: hypothetical protein LOC100697657 [Oreochromis niloticus]	-	-	-	-
Unigene0016487	28.032	10.7105	-1.38805	Down	32.1102	10.6647	-1.59019	Down	PREDICTED: hypothetical protein LOC100537950 [Danio rerio]	-	-	-	-
Unigene0013327	2.25614	0.847848	-1.41198	Down	3.95019	1.44858	-1.44728	Down	PREDICTED: GTPase IMAP family member 8-like [Danio rerio]	-	-	-	-
Unigene0058887	2.9525	1.03	-1.51929	Down	2.37657	0.914665	-1.37757	Down	leucine-rich repeat-containing protein 15 precursor [Danio rerio]	-	-	-	-
Unigene0033897	4.72508	1.62221	-1.54237	Down	4.43174	2.09881	-1.0783	Down	procollagen lysine 2-oxoglutarate 5-dioxygenase 1 [Danio rerio]	ko00310//Lysine degradation	GO:0043231//intracellular membrane-bounded organelle	GO:0070815//peptidyl-lysine 5-dioxygenase activity;GO:0046914//transition metal ion binding;GO:0019842//vitamin binding	GO:0006950//response to stress;GO:0044710
Unigene0047594	6.46681	2.14492	-1.59213	Down	4.20773	1.21882	-1.78755	Down	PREDICTED: TRAF2 and NCK-interacting protein kinase [Oreochromis niloticus]	-	-	-	-
Unigene0060277	5.50346	1.76555	-1.64022	Down	12.382	0.638431	-4.27757	Down	PREDICTED: egl nine homolog 3 isoform X1 [Danio rerio]	ko05200//Pathways in cancer;ko05211//Renal cell carcinoma	-	-	-
Unigene0064927	4.49892	1.3515	-1.73502	Down	5.12733	2.08449	-1.29851	Down	glutamate receptor, ionotropic, N-methyl D-aspartate-associated protein 1 (glutamate binding) [Danio rerio]	-	-	-	-
Unigene0005300	44.8239	13.3546	-1.74693	Down	38.9378	14.0237	-1.47331	Down	PREDICTED: neural cell adhesion molecule 1-like [Danio rerio]	ko04514//Cell adhesion molecules (CAMs);ko05020//Prion diseases	-	-	-
Unigene0072369	6.06861	1.797	-1.75578	Down	5.31462	1.61038	-1.72256	Down	reverse transcriptase [Fundulus heteroclitus]	-	-	-	-
Unigene0070076	38.8474	11.4011	-1.76865	Down	33.0738	14.3572	-1.20392	Down	PREDICTED: cholecystokinin [Danio rerio]	-	-	GO:0005102//receptor binding	-
Unigene0044558	5.43171	1.58509	-1.77684	Down	10.3391	2.65396	-1.96189	Down	egl nine homolog 3 [Danio rerio]	ko05200//Pathways in cancer;ko05211//Renal cell carcinoma	GO:0044424	GO:0016706//oxidoreductase activity, acting on paired donors, with incorporation or reduction of molecular oxygen, 2-oxoglutarate as one donor, and incorporation of one atom each of oxygen into both donors;GO:0043167//ion binding	GO:0044710;GO:0006464//cellular protein modification process;GO:0042981//regulation of apoptotic process
Unigene0040398	8.23186	2.35513	-1.80541	Down	8.99765	1.73367	-2.37572	Down	PREDICTED: zinc finger BED domain-containing protein 1-like [Amphimedon queenslandica]	-	-	GO:0005488//binding	-
Unigene0074098	34.5226	9.83741	-1.81119	Down	37.6053	13.0872	-1.52279	Down	angiopoietin-related protein 4 precursor [Danio rerio]	ko03320//PPAR signaling pathway	-	-	-
Unigene0011995	0.327559	0.0843433	-1.95741	Down	0.257211	0.0376286	-2.77305	Down	PREDICTED: apolipoprotein Bb isoform X1 [Danio rerio]	ko04975//Fat digestion and absorption;ko04977//Vitamin digestion and absorption	-	-	-
Unigene0070589	6.90524	1.77803	-1.95741	Down	9.15181	1.32963	-2.78304	Down	uncharacterized protein LOC100003819 precursor [Danio rerio] >gi|159155525|gb|AAI54548.1| Zgc:172133 protein [Danio rerio]	-	-	-	-
Unigene0034448	10.9131	2.81001	-1.95741	Down	13.9649	1.83868	-2.92506	Down	DEAH (Asp-Glu-Ala-His) box polypeptide 16 [Danio rerio]	ko03040//Spliceosome	-	-	-
Unigene0061035	6.68108	1.64328	-2.0235	Down	4.3066	1.00805	-2.09498	Down	conserved hypothetical protein [Ixodes scapularis] >gi|215503329|gb|EEC12823.1| conserved hypothetical protein [Ixodes scapularis]	-	-	-	-
Unigene0029750	16.5894	4.03691	-2.03894	Down	28.6935	5.89726	-2.28261	Down	angiopoietin-related protein 4 precursor [Danio rerio]	ko03320//PPAR signaling pathway	GO:0044421	-	GO:0048646//anatomical structure formation involved in morphogenesis;GO:0043066//negative regulation of apoptotic process;GO:0051707//response to other organism
Unigene0013880	2.83688	0.657423	-2.10941	Down	5.71756	2.29426	-1.31737	Down	Cyprinus carpio transferrin variant C mRNA, complete cds	ko04978//Mineral absorption	-	GO:0005506//iron ion binding	GO:0046916//cellular transition metal ion homeostasis;GO:0000041//transition metal ion transport
Unigene0069968	2.83928	0.615652	-2.20534	Down	2.65324	0.679795	-1.96458	Down	LOC100005456 protein [Danio rerio]	-	-	-	-
Unigene0043460	12.3054	2.64042	-2.22045	Down	7.57798	1.24395	-2.60688	Down	PREDICTED: hypothetical protein LOC100006305 [Danio rerio]	-	-	-	-
Unigene0067257	6.37219	1.2806	-2.31496	Down	5.66811	1.72825	-1.71355	Down	transglutaminase [Carassius auratus]	ko05016//Huntington's disease	-	GO:0046872//metal ion binding;GO:0003810//protein-glutamine gamma-glutamyltransferase activity	GO:0018149//peptide cross-linking
Unigene0066217	2.88555	0.571539	-2.33592	Down	5.11266	2.46825	-1.05059	Down	fibrinogen beta chain precursor [Danio rerio]	ko04610//Complement and coagulation cascades	-	-	-
Unigene0009968	7.91787	1.56306	-2.34074	Down	4.62275	1.13393	-2.02742	Down	dhx16 protein [Xenopus (Silurana) tropicalis]	ko03040//Spliceosome	-	GO:0017111//nucleoside-triphosphatase activity;GO:0097159//organic cyclic compound binding;GO:1901363;GO:0036094//small molecule binding	GO:0044699;GO:0008152//metabolic process
Unigene0043166	4.02273	0.77686	-2.37245	Down	1.7494	0.190622	-3.19807	Down	PREDICTED: globoside alpha-1,3-N-acetylgalactosaminyltransferase 1, like 4 isoform X2 [Danio rerio]	ko01100//Metabolic pathways;ko00603//Glycosphingolipid biosynthesis - globo series	-	-	-
Unigene0071985	5.70427	1.02816	-2.47198	Down	5.67987	0.937053	-2.59966	Down	PREDICTED: similar to ENSANGP00000028549 [Strongylocentrotus purpuratus] >gi|115977148|ref|XP_001180224.1| PREDICTED: similar to ENSANGP00000028549 [Strongylocentrotus purpuratus]	ko04010//MAPK signaling pathway;ko04810//Regulation of actin cytoskeleton;ko04114//Oocyte meiosis;ko04914//Progesterone-mediated oocyte maturation	-	-	-
Unigene0008029	5.14106	0.920884	-2.48097	Down	2.7888	0.564904	-2.30357	Down	novel protein similar to vertebrate guanylate binding protein family [Danio rerio]	ko05164//Influenza A;ko05133//Pertussis;ko04621//NOD-like receptor signaling pathway;ko04623//Cytosolic DNA-sensing pathway	-	-	-
Unigene0014113	3.07344	0.438785	-2.80827	Down	2.42399	0.276857	-3.13017	Down	vesicular glutamate transporter 1 [Danio rerio]	ko04724//Glutamatergic synapse	-	-	-
Unigene0030401	6.20536	0.877234	-2.82248	Down	5.95548	1.10701	-2.42756	Down	actinodin4 precursor [Danio rerio]	-	-	-	-
Unigene0042714	7.04567	0.960453	-2.87495	Down	10.2921	1.0998	-3.22623	Down	prolyl 4-hydroxylase, alpha polypeptide I b precursor [Danio rerio]	ko01100//Metabolic pathways;ko00330//Arginine and proline metabolism	GO:0043231//intracellular membrane-bounded organelle	GO:0019842//vitamin binding;GO:0046914//transition metal ion binding;GO:0016701//oxidoreductase activity, acting on single donors with incorporation of molecular oxygen;GO:0019798	GO:0018126//protein hydroxylation;GO:0019471//4-hydroxyproline metabolic process;GO:0030198//extracellular matrix organization
Unigene0066669	4.58515	0.609358	-2.91161	Down	3.97466	0.001	-11.9566	Down	CYICYST Cyprinus carpio cystatin mRNA, complete cds	ko04970//Salivary secretion	-	-	-
Unigene0030173	2.90305	0.373753	-2.95741	Down	6.21908	0.262027	-4.56891	Down	PREDICTED: neuromedin-S [Danio rerio]	-	-	-	-
Unigene0061873	5.35598	0.682989	-2.97122	Down	4.40598	1.6501	-1.41691	Down	biotinidase precursor [Danio rerio]	ko01100//Metabolic pathways;ko04977//Vitamin digestion and absorption;ko00780//Biotin metabolism	-	-	-
Unigene0036872	2.57024	0.317669	-3.01631	Down	1.87472	0.103931	-4.17298	Down	indoleamine 2,3-dioxygenase [Carassius auratus]	ko01100//Metabolic pathways;ko05143//African trypanosomiasis;ko00380//Tryptophan metabolism	-	-	-
Unigene0045382	3.75148	0.445831	-3.07289	Down	7.20083	3.20894	-1.16606	Down	Cyprinus carpio apolipoprotein AIb2 (APO-AI-b2) mRNA, complete cds	ko03320//PPAR signaling pathway;ko05143//African trypanosomiasis;ko04975//Fat digestion and absorption;ko04977//Vitamin digestion and absorption	-	GO:0005488//binding	GO:0010876//lipid localization;GO:0051234//establishment of localization;GO:0044699;GO:0019538//protein metabolic process
Unigene0046661	2.99474	0.314741	-3.25019	Down	1.17312	0.0617837	-4.24698	Down	T-box brain protein 1 [Danio rerio]	-	-	-	-
Unigene0021430	3.41409	0.270491	-3.65785	Down	16.005	3.71681	-2.10639	Down	chymotrypsin B1 precursor [Danio rerio]	ko04972//Pancreatic secretion;ko04974//Protein digestion and absorption	-	-	-
Unigene0002363	2.33281	0.177978	-3.7123	Down	2.07303	0.0873424	-4.56891	Down	si:ch73-41e3.7 [Danio rerio]	-	-	-	-
Unigene0002425	16.9426	1.28731	-3.71822	Down	32.1208	1.40388	-4.51602	Down	PREDICTED: THAP domain-containing protein 9-like [Xenopus (Silurana) tropicalis]	ko03013//RNA transport;ko03040//Spliceosome;ko03015//mRNA surveillance pathway	-	-	-
Unigene0000882	9.43618	0.711138	-3.73	Down	23.6897	0.348991	-6.08493	Down	Cyprinus carpio somatolactin alpha mRNA, complete cds	ko04080//Neuroactive ligand-receptor interaction;ko04060//Cytokine-cytokine receptor interaction;ko04630//Jak-STAT signaling pathway	-	GO:0005102//receptor binding	-
Unigene0044371	5.76272	0.378854	-3.92704	Down	4.58928	0.247896	-4.21046	Down	SLAM family member 7 precursor [Salmo salar]	ko04650//Natural killer cell mediated cytotoxicity	-	-	-
Unigene0045720	18.7615	1.1994	-3.9674	Down	10.5552	0.523202	-4.33445	Down	novel protein (might be pseudogene or just a novel transcript) [Danio rerio]	-	-	-	-
Unigene0030186	11.005	0.653926	-4.07289	Down	8.32761	0.427885	-4.28261	Down	uncharacterized protein LOC566993 [Danio rerio] >gi|122890783|emb|CAM14232.1| novel protein [Danio rerio] >gi|122891083|emb|CAM14429.1| novel protein [Danio rerio]	-	-	-	-
Unigene0004272	16.5036	0.97441	-4.08211	Down	34.9064	17.4274	-1.00213	Down	Cyprinus carpio isolate a 14 kDa apolipoprotein mRNA, complete cds	-	-	-	-
Unigene0069134	7.26978	0.404734	-4.16686	Down	11.1255	2.78072	-2.00034	Down	PREDICTED: laminin subunit beta-3 [Danio rerio]	ko05200//Pathways in cancer;ko04510//Focal adhesion;ko05146//Amoebiasis;ko05145//Toxoplasmosis;ko04512//ECM-receptor interaction;ko05222//Small cell lung cancer	-	GO:0005488//binding	GO:0032502//developmental process;GO:0007044//cell-substrate junction assembly
Unigene0062288	7.36251	0.382984	-4.26484	Down	7.13741	0.300719	-4.56891	Down	PREDICTED: similar to Autophagy-related 4D (yeast) [Strongylocentrotus purpuratus]	ko04140//Regulation of autophagy	-	-	-
Unigene0046900	14.8437	0.709258	-4.3874	Down	6.09494	0.386742	-3.97817	Down	complement C1q-like protein 3 precursor [Danio rerio] >gi|41946783|gb|AAH65968.1| Complement component 1, q subcomponent-like 3b [Danio rerio] >gi|122891391|emb|CAM14164.1| novel protein (zgc:77412) [Danio rerio]	ko05142//Chagas disease (American trypanosomiasis);ko04920//Adipocytokine signaling pathway;ko05322//Systemic lupus erythematosus;ko05133//Pertussis;ko04930//Type II diabetes mellitus;ko04610//Complement and coagulation cascades;ko03320//PPAR signaling pathway;ko05020//Prion diseases;ko05150//Staphylococcus aureus infection	-	-	-
Unigene0037920	10.6492	0.466735	-4.512	Down	15.8742	0.4581	-5.11488	Down	spindle and kinetochore associated complex subunit 3 [Danio rerio] >gi|62203242|gb|AAH93417.1| Zgc:113019 [Danio rerio]	ko01100//Metabolic pathways;ko00310//Lysine degradation;ko00071//Fatty acid metabolism;ko00640//Propanoate metabolism;ko00280//Valine, leucine and isoleucine degradation;ko00380//Tryptophan metabolism;ko00410//beta-Alanine metabolism;ko00650//Butanoate metabolism;ko00062//Fatty acid elongation in mitochondria	-	-	-
Unigene0048893	13.9347	0.566535	-4.62038	Down	8.88641	1.48281	-2.58327	Down	Zgc:171497 protein [Danio rerio]	-	-	-	-
Unigene0031217	0.729373	0.001	-9.51051	Down	1.12	0.001	-10.1293	Down	aminoacylase-1 [Danio rerio]	ko01100//Metabolic pathways;ko00330//Arginine and proline metabolism	GO:0044424	GO:0016811//hydrolase activity, acting on carbon-nitrogen (but not peptide) bonds, in linear amides;GO:0070011//peptidase activity, acting on L-amino acid peptides	GO:0016485//protein processing;GO:0019752//carboxylic acid metabolic process
Unigene0050823	1.64637	0.001	-10.6851	Down	5.79361	2.53611	-1.19184	Down	six-cysteine containing astacin protease 3 precursor [Danio rerio] >gi|60552332|gb|AAH90904.1| Six-cysteine containing astacin protease 3 [Danio rerio] >gi|182890808|gb|AAI65449.1| C6ast3 protein [Danio rerio]	-	-	-	-
Unigene0012569	2.39683	0.001	-11.2269	Down	5.82745	0.323062	-4.17298	Down	k23 [Danio rerio]	-	-	-	-
Unigene0013869	2.86348	0.001	-11.4836	Down	1.37409	0.001	-10.4243	Down	PREDICTED: tetratricopeptide repeat protein 28-like [Oreochromis niloticus]	-	-	-	-
Unigene0034836	2.96849	0.001	-11.5355	Down	2.75705	0.387208	-2.83195	Down	PREDICTED: GTPase IMAP family member 4-like [Danio rerio]	-	-	-	-
Unigene0040099	3.05677	0.001	-11.5778	Down	1.32489	0.001	-10.3717	Down	PREDICTED: NACHT, LRR and PYD domains-containing protein 3-like [Danio rerio]	-	-	-	-
Unigene0004512	3.06056	0.001	-11.5796	Down	9.75948	0.001	-13.2526	Down	PREDICTED: hypothetical protein LOC100148510 [Danio rerio]	-	-	-	-
Unigene0036420	3.14185	0.001	-11.6174	Down	3.23464	0.23099	-3.8077	Down	PREDICTED: hypothetical protein LOC100534793 [Danio rerio]	-	-	-	-
Unigene0030977	3.24375	0.001	-11.6634	Down	0.945762	0.001	-9.88533	Down	reverse transcriptase [Daphnia pulex]	-	-	-	-
Unigene0067580	3.65613	0.001	-11.8361	Down	2.68328	0.001	-11.3898	Down	PREDICTED: v-set domain-containing T-cell activation inhibitor 1-like [Danio rerio]	ko04514//Cell adhesion molecules (CAMs);ko04672//Intestinal immune network for IgA production	-	-	-
Unigene0025648	3.67573	0.001	-11.8438	Down	1.46194	0.167379	-3.12669	Down	PREDICTED: myotilin-like [Danio rerio]	-	-	-	-
Unigene0056715	4.50422	0.001	-12.1371	Down	5.52364	0.001	-12.4314	Down	ATPase, Na+/K+ transporting, alpha 1a.4 polypeptide [Danio rerio]	ko04260//Cardiac muscle contraction;ko04972//Pancreatic secretion;ko04970//Salivary secretion;ko04971//Gastric acid secretion;ko04974//Protein digestion and absorption;ko04976//Bile secretion;ko04961//Endocrine and other factor-regulated calcium reabsorption;ko04973//Carbohydrate digestion and absorption;ko04978//Mineral absorption;ko04960//Aldosterone-regulated sodium reabsorption;ko04964//Proxi…	GO:0005887//integral component of plasma membrane	GO:0008556//potassium-transporting ATPase activity;GO:0032559;GO:0043169//cation binding	GO:0030001//metal ion transport;GO:0006885//regulation of pH;GO:0015988//energy coupled proton transmembrane transport, against electrochemical gradient;GO:0009855//determination of bilateral symmetry;GO:0048870//cell motility;GO:0007420//brain development;GO:0009790//embryo development;GO:0035239//tube morphogenesis;GO:0010171//body morphogenesis;GO:0048646//anatomical structure formation involv…
Unigene0007892	4.70299	0.001	-12.1994	Down	4.33307	0.001	-12.0812	Down	PREDICTED: interferon-induced very large GTPase 1-like [Danio rerio]	-	-	-	-
Unigene0018404	5.25664	0.001	-12.3599	Down	3.47928	0.001	-11.7646	Down	DEAH (Asp-Glu-Ala-His) box polypeptide 16 [Danio rerio] >gi|28278884|gb|AAH45393.1| DEAH (Asp-Glu-Ala-His) box polypeptide 16 [Danio rerio] >gi|182890046|gb|AAI65206.1| Dhx16 protein [Danio rerio]	ko03040//Spliceosome	-	GO:0032559;GO:0042623//ATPase activity, coupled	-
Unigene0048386	5.30497	0.001	-12.3731	Down	27.5918	0.001	-14.752	Down	PREDICTED: hypothetical protein LOC100334801 [Danio rerio]	-	-	-	-
Unigene0018481	5.57573	0.001	-12.4449	Down	8.78655	0.001	-13.1011	Down	HERV-H LTR-associating protein 2 precursor [Esox lucius]	-	-	-	-
Unigene0047683	7.26477	0.001	-12.8267	Down	5.83722	0.001	-12.5111	Down	amylo-1, 6-glucosidase, 4-alpha-glucanotransferase [Danio rerio]	ko01100//Metabolic pathways;ko00500//Starch and sucrose metabolism	GO:0005829//cytosol;GO:0005730//nucleolus;GO:0016234//inclusion body;GO:0043033//isoamylase complex	GO:0004135//amylo-alpha-1,6-glucosidase activity;GO:0031593//polyubiquitin binding;GO:0043169//cation binding;GO:0030247//polysaccharide binding;GO:0004134//4-alpha-glucanotransferase activity	GO:0005980//glycogen catabolic process;GO:0006006//glucose metabolic process;GO:0005978//glycogen biosynthetic process
Unigene0002484	9.44106	0.001	-13.2047	Down	1.88278	0.001	-10.8786	Down	PREDICTED: secretory phospholipase A2 receptor-like [Oreochromis niloticus]	-	-	-	-
Unigene0032813	14.1419	0.001	-13.7877	Down	9.52097	0.001	-13.2169	Down	PREDICTED: NACHT, LRR and PYD domains-containing protein 3-like [Danio rerio]	ko05164//Influenza A;ko05133//Pertussis;ko04621//NOD-like receptor signaling pathway	-	-	-

## Sheet: liver
GeneID	WLFA-RPKM	TLFA-RPKM	log2 Ratio(TLFA/WLFA)	Up-Down-Regulation(TLFA/WLFA)	WML20A-RPKM	TML26A-RPKM	log2 Ratio(TML26A/WML20A)	Up-Down-Regulation(TML26A/WML20A)	Description	Pathway	GO Component	GO Function	GO Process
Unigene0036794	1.9072	0.829327	-1.20145	Down	1.72717	0.845116	-1.03119	Down	A-kinase anchor protein 12 isoform 1 [Danio rerio]	-	-	-	GO:0044763
Unigene0052685	59.8138	29.1219	-1.03838	Down	64.867	28.3056	-1.1964	Down	eukaryotic translation initiation factor 4E-binding protein 3-like [Danio rerio]	-	-	GO:0008135//translation factor activity, nucleic acid binding;GO:0031369//translation initiation factor binding	GO:0006413//translational initiation
Unigene0034081	28.6404	72.9798	1.34945	Up	24.5683	66.9697	1.44671	Up	glycine amidinotransferase, mitochondrial [Danio rerio]	ko01100//Metabolic pathways;ko00330//Arginine and proline metabolism;ko00260//Glycine, serine and threonine metabolism	GO:0019866//organelle inner membrane;GO:0005740//mitochondrial envelope	GO:0016810//hydrolase activity, acting on carbon-nitrogen (but not peptide) bonds;GO:0015067//amidinotransferase activity	GO:0006600//creatine metabolic process
Unigene0001014	38.527	10.1672	-1.92195	Down	26.5326	3.06896	-3.11194	Down	serine/threonine-protein kinase SIK1 [Danio rerio]	-	-	-	-
Unigene0025974	6.77273	1.21002	-2.48471	Down	10.1032	2.65224	-1.92953	Down	LOC569631 protein [Danio rerio]	-	-	-	-
Unigene0056661	0.753055	2.49615	1.72888	Up	1.06675	3.18581	1.57844	Up	PREDICTED: RING finger protein 122-like [Danio rerio]	-	-	-	-
Unigene0013490	11.5019	2.48486	-2.21063	Down	15.1302	2.22814	-2.76352	Down	5'-nucleotidase, cytosolic II, like 1 [Danio rerio] >gi|51858810|gb|AAH81594.1| Zgc:92102 [Danio rerio]	ko01100//Metabolic pathways;ko00230//Purine metabolism;ko00240//Pyrimidine metabolism;ko00760//Nicotinate and nicotinamide metabolism	GO:0044424	GO:0008252//nucleotidase activity;GO:0043169//cation binding	GO:0006753//nucleoside phosphate metabolic process
Unigene0063243	14.5011	6.52124	-1.15295	Down	17.0878	8.16791	-1.06493	Down	PREDICTED: titin isoform X2 [Danio rerio]	-	-	-	-
Unigene0016363	16.7498	36.1937	1.1116	Up	8.03662	33.6971	2.06796	Up	PREDICTED: hypoxanthine-guanine phosphoribosyltransferase-like [Oreochromis niloticus]	ko01100//Metabolic pathways;ko00230//Purine metabolism;ko00983//Drug metabolism - other enzymes	-	-	-
Unigene0067719	1.85129	26.6098	3.84536	Up	1.06349	12.8424	3.59403	Up	k31 [Danio rerio]	-	-	-	-
Unigene0070739	1.09973	7.88686	2.8423	Up	2.80644	16.8593	2.58673	Up	PREDICTED: structural maintenance of chromosomes protein 3-like [Maylandia zebra]	-	-	-	-
Unigene0007845	7.37003	0.677602	-3.44316	Down	2.42051	1.03966	-1.2192	Down	Cyprinus carpio csd mRNA for cysteine sulfinate decarboxylase, complete cds	ko01100//Metabolic pathways;ko00430//Taurine and hypotaurine metabolism	-	GO:0016830//carbon-carbon lyase activity;GO:0043168//anion binding	GO:0043436;GO:0019530//taurine metabolic process;GO:0044767
Unigene0045455	2.22256	15.7884	2.82857	Up	5.24588	17.5966	1.74604	Up	unc-119 homolog b isoform 1 [Danio rerio]	-	-	-	GO:0044767;GO:0050953//sensory perception of light stimulus
Unigene0026012	7.60918	2.518	-1.59546	Down	11.1135	0.290483	-5.25772	Down	PREDICTED: ecto-NOX disulfide-thiol exchanger 1-like [Oreochromis niloticus]	-	-	-	-
Unigene0023972	11.4371	3.38633	-1.75593	Down	4.61771	1.9024	-1.27936	Down	frizzled homolog 8a precursor [Danio rerio]	ko05200//Pathways in cancer;ko04310//Wnt signaling pathway;ko04916//Melanogenesis;ko05217//Basal cell carcinoma	-	-	-
Unigene0028091	0.975714	4.27815	2.13246	Up	0.735668	4.44185	2.59403	Up	PREDICTED: structural maintenance of chromosomes protein 3-like [Maylandia zebra]	-	-	-	-
Unigene0043672	9.3693	4.21674	-1.15181	Down	10.2859	3.5603	-1.5306	Down	expressed sequence C77080, isoform CRA_a [Mus musculus]	-	-	-	-
Unigene0048762	4.58248	1.45862	-1.65152	Down	4.44794	0.92717	-2.26223	Down	PREDICTED: Scm-like with four mbt domains 2 isoform X2 [Danio rerio]	-	-	-	-
Unigene0037642	16.6704	79.7983	2.25907	Up	21.6668	101.428	2.2269	Up	PREDICTED: solute carrier family 13, member 5 isoform X3 [Danio rerio]	-	-	-	-
Unigene0001791	1.35649	5.71635	2.07521	Up	0.001	1.0143	9.98627	Up	PREDICTED: adhesive plaque matrix protein [Danio rerio]	-	-	-	-
Unigene0011102	20.3156	1.4948	-3.76456	Down	53.4265	4.46788	-3.57989	Down	PREDICTED: small serum protein 2 [Danio rerio]	-	-	-	-
Unigene0027917	1.81053	4.06247	1.16594	Up	2.35218	5.52304	1.23146	Up	protein phosphatase 1D magnesium-dependent, delta isoform a [Danio rerio]	-	-	-	-
Unigene0056113	2.44403	9.29487	1.92717	Up	1.76904	5.14279	1.53959	Up	mannan-binding lectin-like protein precursor [Cyprinus carpio]	ko04145//Phagosome;ko04610//Complement and coagulation cascades;ko05150//Staphylococcus aureus infection	-	-	-
Unigene0008619	11.8123	2.24998	-2.39231	Down	17.1528	3.22458	-2.41126	Down	PREDICTED: nuclear receptor ROR-alpha-like [Oreochromis niloticus]	ko04710//Circadian rhythm - mammal	-	GO:0046872//metal ion binding;GO:0003677//DNA binding;GO:0004879//ligand-activated sequence-specific DNA binding RNA polymerase II transcription factor activity	GO:0006468//protein phosphorylation;GO:0048535//lymph node development;GO:0046632//alpha-beta T cell differentiation;GO:0048537//mucosal-associated lymphoid tissue development;GO:0033077//T cell differentiation in thymus;GO:0007165//signal transduction;GO:0006351//transcription, DNA-templated
Unigene0043101	3.74428	0.150273	-4.63903	Down	2.45488	0.001	-11.2614	Down	tight junction protein ZO-2 isoform 2 [Danio rerio]	ko04530//Tight junction;ko05110//Vibrio cholerae infection	-	-	-
Unigene0056040	1.4495	9.58903	2.72583	Up	3.40011	17.3522	2.35146	Up	heme oxygenase 1 [Danio rerio] >gi|169158082|emb|CAQ14965.1| heme oxygenase (decycling) 1 [Danio rerio]	ko04978//Mineral absorption;ko00860//Porphyrin and chlorophyll metabolism	-	GO:0004392//heme oxygenase (decyclizing) activity	GO:0006788//heme oxidation;GO:0042221//response to chemical;GO:0001666//response to hypoxia
Unigene0043645	3.51745	7.93684	1.17403	Up	1.90838	7.51221	1.97689	Up	prepro-insulin-like growth factor-II [Cyprinus carpio]	-	GO:0044421	GO:0005102//receptor binding	-
Unigene0048808	4.67358	1.37684	-1.76317	Down	4.69838	1.50894	-1.63863	Down	PREDICTED: protein NLRC3 [Danio rerio]	ko05164//Influenza A;ko05133//Pertussis;ko04621//NOD-like receptor signaling pathway	-	-	-
Unigene0072651	2.24997	0.302881	-2.89308	Down	2.21478	0.142261	-3.96056	Down	nuclear receptor subfamily 4 group A member 1 [Danio rerio]	ko04010//MAPK signaling pathway	GO:0043231//intracellular membrane-bounded organelle	GO:0046914//transition metal ion binding;GO:0038023//signaling receptor activity;GO:0000981//sequence-specific DNA binding RNA polymerase II transcription factor activity;GO:0046983//protein dimerization activity;GO:0003677//DNA binding	GO:0048731;GO:0071363//cellular response to growth factor stimulus;GO:0043542//endothelial cell migration;GO:0006351//transcription, DNA-templated;GO:0009755//hormone-mediated signaling pathway;GO:0006915//apoptotic process
Unigene0054464	3.06451	6.74095	1.13729	Up	1.31097	4.55136	1.79567	Up	gamma-interferon-inducible lysosomal thiol reductase [Carassius auratus]	ko04612//Antigen processing and presentation	-	-	-
Unigene0058355	29.1136	141.571	2.28175	Up	40.2212	192.015	2.25519	Up	PREDICTED: angiopoietin-related protein 3 isoform X1 [Danio rerio]	-	-	-	-
Unigene0055702	13.7194	30.0581	1.13154	Up	8.05928	16.471	1.03121	Up	PREDICTED: long-chain-fatty-acid--CoA ligase 4-like [Tursiops truncatus]	ko01100//Metabolic pathways;ko04920//Adipocytokine signaling pathway;ko03320//PPAR signaling pathway;ko04146//Peroxisome;ko00071//Fatty acid metabolism	GO:0043231//intracellular membrane-bounded organelle;GO:0043232	GO:0015645//fatty acid ligase activity;GO:0016878//acid-thiol ligase activity	GO:0006631//fatty acid metabolic process;GO:0016049//cell growth;GO:0007565//female pregnancy;GO:0032304//negative regulation of icosanoid secretion
Unigene0007656	0.279606	1.62234	2.5366	Up	0.522024	2.02045	1.95249	Up	PREDICTED: DNA polymerase iota isoform X1 [Danio rerio]	-	-	-	-
Unigene0015552	7.51193	0.470109	-3.99811	Down	4.86386	1.03043	-2.23886	Down	ORF2-encoded protein [Danio rerio]	-	-	-	-
Unigene0043239	8.68908	3.27473	-1.40783	Down	5.789	1.82047	-1.669	Down	pro-neuregulin-1, membrane-bound isoform isoform IIb1 [Danio rerio]	ko04012//ErbB signaling pathway	-	-	-
Unigene0016476	1.93266	0.810911	-1.25298	Down	2.04385	0.837931	-1.28639	Down	Wu:fi25h02 protein, partial [Danio rerio]	-	-	GO:0042393//histone binding	GO:0016568//chromatin modification;GO:0008380//RNA splicing;GO:0006355//regulation of transcription, DNA-templated;GO:0007126//meiotic nuclear division
Unigene0070143	6.02991	19.5527	1.69716	Up	9.01515	24.0877	1.41788	Up	solute carrier family 25, member 32a [Danio rerio]	-	GO:0031224//intrinsic component of membrane;GO:0005740//mitochondrial envelope	-	GO:0044763;GO:1902582
Unigene0028673	186.571	79.3019	-1.2343	Down	207.523	79.6954	-1.3807	Down	carbonic anhydrase 5B, mitochondrial [Danio rerio]	ko04972//Pancreatic secretion;ko04971//Gastric acid secretion;ko04976//Bile secretion;ko04964//Proximal tubule bicarbonate reclamation;ko04966//Collecting duct acid secretion	GO:0043231//intracellular membrane-bounded organelle	GO:0046914//transition metal ion binding;GO:0016836//hydro-lyase activity	GO:0044237//cellular metabolic process
Unigene0070589	5.60632	0.57501	-3.2854	Down	4.38361	1.4179	-1.62836	Down	uncharacterized protein LOC100003819 precursor [Danio rerio] >gi|159155525|gb|AAI54548.1| Zgc:172133 protein [Danio rerio]	-	-	-	-
Unigene0026568	14.9053	6.21216	-1.26266	Down	13.2805	4.03448	-1.71885	Down	PREDICTED: cAMP-responsive element modulator isoform X3 [Danio rerio]	ko05016//Huntington's disease;ko05152//Tuberculosis;ko04725//Cholinergic synapse;ko04380//Osteoclast differentiation;ko04916//Melanogenesis;ko05215//Prostate cancer;ko04962//Vasopressin-regulated water reabsorption;ko04612//Antigen processing and presentation	-	-	-
Unigene0045787	2.06504	4.19363	1.02203	Up	2.90639	6.97756	1.26349	Up	novel protein with a Immunoglobulin V-set domain [Danio rerio]	-	-	-	-
Unigene0050457	4.2429	16.7413	1.98029	Up	6.18903	24.8281	2.00419	Up	granulin [Carassius auratus]	-	-	-	-
Unigene0045402	0.718988	4.64579	2.69188	Up	1.0842	5.09153	2.23146	Up	DENN/MADD domain containing 2Db [Danio rerio]	-	-	GO:0005088//Ras guanyl-nucleotide exchange factor activity	GO:0032318//regulation of Ras GTPase activity
Unigene0004512	2.99251	0.001	-11.5471	Down	1.69222	0.001	-10.7247	Down	PREDICTED: hypothetical protein LOC100148510 [Danio rerio]	-	-	-	-
Unigene0016930	32.491	9.10683	-1.83502	Down	27.1093	9.9806	-1.44159	Down	small glutamine-rich tetratricopeptide repeat-containing protein alpha [Danio rerio]	-	-	-	-
Unigene0059494	5.44009	0.198223	-4.77844	Down	4.3176	0.724138	-2.57589	Down	solute carrier family 52, riboflavin transporter, member 3-A [Danio rerio]	ko04977//Vitamin digestion and absorption	-	-	GO:0044699
Unigene0050060	725.538	107.954	-2.74864	Down	72.5092	34.0626	-1.08998	Down	apolipoprotein-A-I-2 [Hemibarbus mylodon]	ko01100//Metabolic pathways;ko03320//PPAR signaling pathway;ko05143//African trypanosomiasis;ko04975//Fat digestion and absorption;ko04977//Vitamin digestion and absorption;ko00565//Ether lipid metabolism	GO:0031988//membrane-bounded vesicle;GO:0031981//nuclear lumen;GO:0044444//cytoplasmic part;GO:0016020//membrane	GO:0052689//carboxylic ester hydrolase activity;GO:0046983//protein dimerization activity	GO:0007417//central nervous system development;GO:0006629//lipid metabolic process;GO:0019538//protein metabolic process;GO:0048232//male gamete generation;GO:0010876//lipid localization;GO:0051234//establishment of localization;GO:0010508//positive regulation of autophagy
Unigene0070593	6.21411	19.1852	1.62637	Up	8.36263	21.1261	1.337	Up	estrogen receptor beta1 [Cyprinus carpio]	-	GO:0043231//intracellular membrane-bounded organelle;GO:0031224//intrinsic component of membrane	GO:0004879//ligand-activated sequence-specific DNA binding RNA polymerase II transcription factor activity;GO:0046914//transition metal ion binding;GO:0008289//lipid binding;GO:0003677//DNA binding;GO:0001071//nucleic acid binding transcription factor activity	GO:0010468//regulation of gene expression;GO:0006351//transcription, DNA-templated
Unigene0039970	1.75288	8.98917	2.35846	Up	2.54537	8.66945	1.76806	Up	solute carrier family 4, anion exchanger, member 2b [Danio rerio] >gi|82791909|gb|ABB90887.1| anion exchanger 2.1 [Danio rerio]	ko04972//Pancreatic secretion;ko04970//Salivary secretion;ko04971//Gastric acid secretion;ko04976//Bile secretion	GO:0016021//integral component of membrane;GO:0016324//apical plasma membrane;GO:0016323//basolateral plasma membrane	GO:0005452//inorganic anion exchanger activity	GO:0006820//anion transport
Unigene0021349	0.627501	0.001	-9.29347	Down	0.667938	0.001	-9.38357	Down	PREDICTED: unconventional myosin-VIIa [Danio rerio]	-	-	-	-
Unigene0070274	1.93266	7.5116	1.95853	Up	1.22711	18.214	3.89171	Up	acetyl-CoA carboxylase alpha [Ctenopharyngodon idella]	ko01100//Metabolic pathways;ko04910//Insulin signaling pathway;ko04920//Adipocytokine signaling pathway;ko00620//Pyruvate metabolism;ko00640//Propanoate metabolism;ko00061//Fatty acid biosynthesis	-	-	-
Unigene0054979	0.001	2.05239	11.0031	Up	0.702497	2.76344	1.9759	Up	PREDICTED: ubiquitin-conjugating enzyme E2D 1-like [Saccoglossus kowalevskii]	-	-	-	-
Unigene0009731	4.18625	1.93212	-1.11547	Down	3.34959	1.62054	-1.04751	Down	PREDICTED: zinc fingers and homeoboxes protein 3 isoform X1 [Danio rerio]	-	-	-	-
Unigene0041011	10.4556	3.60125	-1.5377	Down	12.3937	2.52594	-2.29471	Down	serine/threonine-protein kinase SIK1 [Danio rerio] >gi|169154583|emb|CAQ13337.1| novel protein similar to vertebrate SNF1-like kinase (SNF1LK) [Danio rerio]	-	-	-	GO:0050794//regulation of cellular process
Unigene0057326	0.331557	6.32511	4.25376	Up	0.166658	2.79515	4.06796	Up	Fibroblast growth factor receptor 4 [Danio rerio]	ko05200//Pathways in cancer;ko04010//MAPK signaling pathway;ko04810//Regulation of actin cytoskeleton;ko04144//Endocytosis;ko05219//Bladder cancer	GO:0031224//intrinsic component of membrane	GO:0032550;GO:0004714//transmembrane receptor protein tyrosine kinase activity	GO:0006468//protein phosphorylation;GO:0048736;GO:0007169//transmembrane receptor protein tyrosine kinase signaling pathway;GO:0008283//cell proliferation
Unigene0009736	72.7556	21.3659	-1.76775	Down	105.676	26.312	-2.00586	Down	PREDICTED: protein FAM13A isoform X3 [Danio rerio]	-	-	-	-
Unigene0058046	26.8724	11.949	-1.16924	Down	25.0383	12.0456	-1.05564	Down	Anln-like protein [Danio rerio]	-	GO:0044424	GO:0004721//phosphoprotein phosphatase activity	GO:0006470//protein dephosphorylation
Unigene0057738	2.00632	5.9769	1.57484	Up	2.56705	5.21261	1.02189	Up	PREDICTED: oncostatin-M-specific receptor subunit beta-like isoform X1 [Danio rerio]	ko04060//Cytokine-cytokine receptor interaction;ko04630//Jak-STAT signaling pathway	-	-	-
Unigene0071205	27.5825	9.07516	-1.60376	Down	34.2264	4.69667	-2.8654	Down	deiodinase type 3 [Carassius auratus]	-	-	-	-
Unigene0067852	2.29497	8.95837	1.96476	Up	0.96508	8.93777	3.21119	Up	PREDICTED: fatty acid synthase-like isoform X2 [Danio rerio]	ko01100//Metabolic pathways;ko04910//Insulin signaling pathway;ko00061//Fatty acid biosynthesis	-	-	-
Unigene0061833	23.5898	0.001	-14.5259	Down	67.2991	0.358326	-7.55317	Down	uncharacterized secreted protein with thr rich regions, possible mucin [Cryptosporidium parvum Iowa II]	ko04810//Regulation of actin cytoskeleton;ko04062//Chemokine signaling pathway;ko04141//Protein processing in endoplasmic reticulum;ko04520//Adherens junction;ko04666//Fc gamma R-mediated phagocytosis;ko05130//Pathogenic Escherichia coli infection;ko05100//Bacterial invasion of epithelial cells;ko05131//Shigellosis	-	-	-
Unigene0021638	0.972567	3.6808	1.92015	Up	1.04291	3.01727	1.53263	Up	meteorin-like protein precursor [Danio rerio]	-	-	-	-
Unigene0019959	3.42838	1.25656	-1.44805	Down	3.59862	1.07109	-1.74836	Down	PREDICTED: sorting nexin-13 [Danio rerio]	-	-	GO:0005543//phospholipid binding	GO:0045744//negative regulation of G-protein coupled receptor protein signaling pathway
Unigene0032425	16.5883	5.36491	-1.62854	Down	13.3289	2.5111	-2.40816	Down	PREDICTED: one cut domain, family member, like isoform X1 [Danio rerio]	ko04950//Maturity onset diabetes of the young	-	-	-
Unigene0046120	13.1875	43.7492	1.73009	Up	5.17017	34.5102	2.73874	Up	PREDICTED: heme-binding protein 2 [Danio rerio]	-	-	-	-
Unigene0038441	9.175	3.50918	-1.38658	Down	4.70371	0.147918	-4.99093	Down	PREDICTED: NACHT, LRR and PYD domains-containing protein 3-like [Danio rerio]	-	-	-	-
Unigene0049162	6.41798	1.92884	-1.73438	Down	8.02753	1.05696	-2.92504	Down	eph receptor A4b precursor [Danio rerio]	ko04360//Axon guidance	GO:0031224//intrinsic component of membrane	GO:0004672//protein kinase activity;GO:0032550	GO:0006468//protein phosphorylation
Unigene0071023	6.17985	1.58978	-1.95875	Down	6.31449	1.8448	-1.7752	Down	sodium/bile acid cotransporter 4 [Danio rerio]	-	-	GO:0005343//organic acid:sodium symporter activity	GO:0015718//monocarboxylic acid transport;GO:0030001//metal ion transport
Unigene0003673	14.1211	0.001	-13.7856	Down	8.48077	0.001	-13.05	Down	PREDICTED: fibronectin type III domain-containing protein 7-like, partial [Ornithorhynchus anatinus]	-	-	-	-
Unigene0069578	3.36621	1.30596	-1.36602	Down	5.00255	1.67803	-1.57589	Down	mothers against decapentaplegic homolog 6-like [Danio rerio]	ko04144//Endocytosis;ko04350//TGF-beta signaling pathway	-	-	-
Unigene0073996	2.61111	0.40171	-2.70043	Down	3.41245	0.001	-11.7366	Down	PREDICTED: prolyl 4-hydroxylase subunit alpha-3 isoform X3 [Danio rerio]	ko01100//Metabolic pathways;ko00330//Arginine and proline metabolism	GO:0043231//intracellular membrane-bounded organelle	GO:0046914//transition metal ion binding;GO:0019842//vitamin binding;GO:0019798;GO:0016701//oxidoreductase activity, acting on single donors with incorporation of molecular oxygen	GO:0018126//protein hydroxylation;GO:0044710
Unigene0071888	9.07279	3.70429	-1.29235	Down	11.5766	3.70668	-1.64301	Down	copper-transporting ATPase 1 [Danio rerio]	ko04978//Mineral absorption	-	-	-
Unigene0052552	25.5043	5.25742	-2.27832	Down	20.8262	10.0002	-1.05836	Down	C1orf51 [Osmerus mordax]	-	-	-	-
Unigene0023658	18.6207	6.82603	-1.44779	Down	16.6595	3.96581	-2.07066	Down	Zgc:153056 [Danio rerio]	-	-	GO:0016763//transferase activity, transferring pentosyl groups	GO:0048731;GO:0044763;GO:0008152//metabolic process
Unigene0017370	3.72217	29.3122	2.97729	Up	1.52015	14.003	3.20345	Up	PREDICTED: ependymin [Danio rerio]	-	-	-	-
Unigene0026696	413.058	1716.29	2.05488	Up	108.505	1020.65	3.23366	Up	Cyprinus carpio isolate CCHLJ_U5 desaturase mRNA, complete cds	ko03320//PPAR signaling pathway;ko01040//Biosynthesis of unsaturated fatty acids	GO:0031224//intrinsic component of membrane;GO:0043231//intracellular membrane-bounded organelle	GO:0046914//transition metal ion binding;GO:0016215	GO:0006631//fatty acid metabolic process
Unigene0008570	7.14766	2.85813	-1.3224	Down	6.81392	2.57133	-1.40597	Down	A-kinase anchor protein 12 isoform 2 [Danio rerio]	-	-	-	GO:0044763
Unigene0041378	0.001	1.82357	10.8325	Up	0.15277	3.84333	4.65293	Up	PREDICTED: cAMP-regulated D2 protein [Danio rerio]	-	-	-	-
Unigene0008128	1.33427	0.464771	-1.52146	Down	1.44259	0.254682	-2.50189	Down	zinc finger MYND domain-containing protein 12 [Danio rerio]	-	-	-	-
Unigene0016778	2.98862	7.10725	1.24981	Up	2.64801	6.55929	1.30863	Up	PREDICTED: GTP binding protein 1, like isoform X1 [Danio rerio]	-	-	GO:0017111//nucleoside-triphosphatase activity;GO:0032550	GO:0009154//purine ribonucleotide catabolic process
Unigene0009383	15.4741	5.14526	-1.58854	Down	14.8035	3.61901	-2.03227	Down	PREDICTED: fibrinogen alpha chain-like [Danio rerio]	ko04610//Complement and coagulation cascades	-	-	-
Unigene0070259	17.9372	8.78796	-1.02935	Down	11.7258	5.80419	-1.01452	Down	PREDICTED: fibronectin type-III domain-containing protein 3A-like [Oryzias latipes]	-	-	-	-
Unigene0059050	111.607	39.1506	-1.51132	Down	41.1355	19.2468	-1.09576	Down	phosphoenolpyruvate carboxykinase, cytosolic [Danio rerio]	ko01100//Metabolic pathways;ko04910//Insulin signaling pathway;ko04920//Adipocytokine signaling pathway;ko03320//PPAR signaling pathway;ko00010//Glycolysis / Gluconeogenesis;ko04964//Proximal tubule bicarbonate reclamation;ko00620//Pyruvate metabolism;ko00020//Citrate cycle (TCA cycle)	-	GO:0016772//transferase activity, transferring phosphorus-containing groups;GO:0032550;GO:0043168//anion binding;GO:0004611//phosphoenolpyruvate carboxykinase activity;GO:0046914//transition metal ion binding;GO:0000166//nucleotide binding	GO:0006473//protein acetylation;GO:0006090//pyruvate metabolic process;GO:0043434//response to peptide hormone;GO:0006796//phosphate-containing compound metabolic process;GO:0006006//glucose metabolic process;GO:0009746
Unigene0070672	13.5172	1.40474	-3.26641	Down	8.45931	1.53952	-2.45806	Down	PREDICTED: zinc finger protein 729-like [Danio rerio]	-	-	-	-
Unigene0034785	0.718469	2.95427	2.03981	Up	1.31324	3.96456	1.59403	Up	PREDICTED: protein S100-P [Danio rerio]	-	-	-	-
Unigene0027336	0.411879	2.02772	2.29957	Up	0.552086	2.5695	2.21852	Up	unc-119 homolog b isoform 1 [Danio rerio]	-	-	-	-
Unigene0042125	11.7672	0.733926	-4.003	Down	4.79581	0.482606	-3.31286	Down	PREDICTED: reticulocalbin-3 isoform X1 [Danio rerio]	-	-	-	-
Unigene0034523	22.2772	10.926	-1.0278	Down	17.9051	8.8678	-1.01372	Down	PREDICTED: tubulin-specific chaperone cofactor E-like protein-like [Oreochromis niloticus]	-	-	-	-
Unigene0028472	90.9486	262.686	1.53021	Up	111.728	262.018	1.22968	Up	uncharacterized protein LOC100170809 precursor [Danio rerio]	-	-	-	-
Unigene0024942	6.06298	0.63598	-3.25298	Down	4.43284	0.2788	-3.99093	Down	fibropellin Ia [Salpingoeca sp. ATCC 50818]	ko03040//Spliceosome	-	-	-
Unigene0033003	3.22396	0.718338	-2.1661	Down	9.10851	3.65514	-1.31729	Down	PREDICTED: tubulin alpha-1A chain-like [Loxodonta africana]	ko04145//Phagosome;ko04540//Gap junction;ko05130//Pathogenic Escherichia coli infection	GO:0005874//microtubule	GO:0017111//nucleoside-triphosphatase activity;GO:0032550;GO:0005198//structural molecule activity	GO:0009154//purine ribonucleotide catabolic process;GO:0043623//cellular protein complex assembly
Unigene0044927	10.5931	35.1433	1.73013	Up	5.50669	15.5251	1.49535	Up	PREDICTED: FK506-binding protein 15 isoform X1 [Danio rerio]	-	-	-	-
Unigene0013571	36.2029	15.5525	-1.21896	Down	31.7675	12.8555	-1.30517	Down	PREDICTED: LOW QUALITY PROTEIN: bifunctional heparan sulfate N-deacetylase/N-sulfotransferase 2 [Danio rerio]	ko01100//Metabolic pathways;ko00534//Glycosaminoglycan biosynthesis - heparan sulfate	GO:0043231//intracellular membrane-bounded organelle	GO:0034483//heparan sulfate sulfotransferase activity;GO:0016787//hydrolase activity	GO:0001991//regulation of systemic arterial blood pressure by circulatory renin-angiotensin
Unigene0044181	0.389143	4.33815	3.47871	Up	1.65511	11.144	2.75127	Up	uncharacterized protein LOC445213 [Danio rerio] >gi|50417898|gb|AAH78325.1| Zgc:100994 [Danio rerio]	-	-	-	-
Unigene0047940	12.316	2.53359	-2.28128	Down	10.8956	3.06146	-1.83145	Down	NF-kappa-B inhibitor epsilon [Danio rerio]	ko04722//Neurotrophin signaling pathway;ko04660//T cell receptor signaling pathway;ko04920//Adipocytokine signaling pathway;ko04662//B cell receptor signaling pathway	-	-	-
Unigene0025791	184.391	8.42081	-4.45267	Down	320.006	5.75979	-5.79594	Down	PREDICTED: nattectin-like [Oreochromis niloticus]	-	-	-	-
Unigene0072982	2.14633	8.11916	1.91946	Up	2.66541	9.15362	1.77998	Up	solute carrier family 26, member 3 [Danio rerio]	ko04972//Pancreatic secretion;ko04978//Mineral absorption	GO:0031224//intrinsic component of membrane	GO:0015103//inorganic anion transmembrane transporter activity;GO:0015291//secondary active transmembrane transporter activity	GO:0065008;GO:0044763;GO:0008272//sulfate transport
Unigene0025466	42.4888	6.26813	-2.76098	Down	39.2035	13.4446	-1.54395	Down	Krueppel-like factor 13 [Danio rerio]	-	-	-	-
Unigene0045533	2.73704	0.194347	-3.81591	Down	4.12735	0.212994	-4.27633	Down	PREDICTED: latrophilin-3-like isoform X6 [Maylandia zebra]	-	-	-	-
Unigene0000862	18.2962	8.34247	-1.133	Down	16.5762	7.7613	-1.09474	Down	PREDICTED: pleckstrin homology-like domain family B member 2-like isoform X1 [Danio rerio]	-	-	-	-
Unigene0013253	25.0799	5.88055	-2.09251	Down	26.2242	7.25884	-1.85309	Down	PREDICTED: arrestin domain-containing protein 2-like isoform 2 [Oreochromis niloticus]	-	-	-	-
Unigene0040268	2.37923	9.22412	1.95492	Up	3.44427	11.0719	1.68464	Up	S100 calcium binding protein A11 [Danio rerio]	-	-	-	-
Unigene0071891	0.001	4.82721	12.237	Up	0.001	5.14929	12.3302	Up	PREDICTED: uncharacterized protein LOC100535892 [Danio rerio]	-	-	-	-
Unigene0012812	32.4161	77.9691	1.26619	Up	13.2472	40.6587	1.61788	Up	PREDICTED: long-chain-fatty-acid--CoA ligase ACSBG2-like isoform X2 [Maylandia zebra]	ko01100//Metabolic pathways;ko04920//Adipocytokine signaling pathway;ko03320//PPAR signaling pathway;ko00071//Fatty acid metabolism	-	GO:0003824//catalytic activity	GO:0006629//lipid metabolic process
Unigene0032980	40.8462	1.41391	-4.85244	Down	26.0493	11.9446	-1.12488	Down	ORF2-encoded protein [Danio rerio]	ko03013//RNA transport	-	-	-
Unigene0068986	18.0765	8.03685	-1.16941	Down	21.7568	9.7307	-1.16085	Down	PREDICTED: titin isoform X2 [Danio rerio]	-	-	-	-
Unigene0072001	1.01309	3.404	1.74847	Up	0.529602	2.37774	2.16661	Up	PREDICTED: E3 ubiquitin-protein ligase TRIM39-like [Takifugu rubripes]	-	-	-	-
Unigene0008698	1.08787	5.45133	2.3251	Up	2.49976	7.86101	1.65293	Up	solute carrier family 2, facilitated glucose transporter member 8 [Danio rerio] >gi|29436434|gb|AAH49409.1| Solute carrier family 2 (facilitated glucose transporter), member 8-like [Danio rerio]	-	GO:0016021//integral component of membrane;GO:0031982//vesicle;GO:0043227//membrane-bounded organelle	GO:0048029//monosaccharide binding;GO:0015149//hexose transmembrane transporter activity	GO:0019318//hexose metabolic process;GO:0008645//hexose transport;GO:0007169//transmembrane receptor protein tyrosine kinase signaling pathway;GO:0006950//response to stress
Unigene0024226	12.3339	124.394	3.33421	Up	26.9112	200.843	2.89979	Up	cytosolic 10-formyltetrahydrofolate dehydrogenase [Danio rerio] >gi|196174733|gb|ACG75896.1| 10-formyltetrahydrofolate dehydrogenase [Danio rerio]	ko00670//One carbon pool by folate	GO:0005739//mitochondrion	GO:0000036//ACP phosphopantetheine attachment site binding involved in fatty acid biosynthetic process;GO:0016742//hydroxymethyl-, formyl- and related transferase activity;GO:0016787//hydrolase activity;GO:0016155//formyltetrahydrofolate dehydrogenase activity;GO:0048037//cofactor binding;GO:0008168//methyltransferase activity;GO:0031177//phosphopantetheine binding	GO:0009058//biosynthetic process;GO:0032259//methylation;GO:0009258//10-formyltetrahydrofolate catabolic process;GO:0055114//oxidation-reduction process
Unigene0025699	29.0504	3.95319	-2.87747	Down	86.896	3.03274	-4.8406	Down	c-fos [Carassius auratus]	ko05200//Pathways in cancer;ko04010//MAPK signaling pathway;ko04725//Cholinergic synapse;ko04380//Osteoclast differentiation;ko04660//T cell receptor signaling pathway;ko05142//Chagas disease (American trypanosomiasis);ko04662//B cell receptor signaling pathway;ko05210//Colorectal cancer;ko04620//Toll-like receptor signaling pathway;ko05133//Pertussis;ko05140//Leishmaniasis;ko05323//Rheumatoid ar…	GO:0043231//intracellular membrane-bounded organelle	GO:0001071//nucleic acid binding transcription factor activity;GO:0003677//DNA binding	GO:0051716//cellular response to stimulus;GO:0007275//multicellular organismal development;GO:0006351//transcription, DNA-templated;GO:0007154//cell communication;GO:0042221//response to chemical;GO:0050794//regulation of cellular process
Unigene0060716	10.4902	3.18791	-1.71836	Down	6.46638	2.44565	-1.40274	Down	polyadenylate-binding protein 4 [Danio rerio]	ko03013//RNA transport;ko03015//mRNA surveillance pathway;ko03018//RNA degradation	-	-	-
Unigene0036526	2.14544	4.4466	1.05143	Up	2.97073	6.14273	1.04806	Up	transmembrane protein 232 [Danio rerio] >gi|148726255|emb|CAN88647.1| novel protein [Danio rerio]	-	-	-	-
Unigene0020548	24.7269	1.28505	-4.26619	Down	15.5946	2.21311	-2.8169	Down	11-beta-hydroxysteroid dehydrogenase-like protein [Pimephales promelas]	ko04960//Aldosterone-regulated sodium reabsorption;ko00140//Steroid hormone biosynthesis	-	-	-
Unigene0009334	0.730818	14.9333	4.35287	Up	2.37106	8.87195	1.90372	Up	Cyprinus carpio growth hormone receptor mRNA, complete cds	ko04080//Neuroactive ligand-receptor interaction;ko04060//Cytokine-cytokine receptor interaction;ko04630//Jak-STAT signaling pathway	-	GO:0004888//transmembrane signaling receptor activity	GO:0007166//cell surface receptor signaling pathway
Unigene0040134	1.60086	5.8288	1.86435	Up	3.79987	12.1013	1.67114	Up	matrix metalloproteinase 13 [Danio rerio]	-	-	-	-
Unigene0060691	76.1729	28.9286	-1.39678	Down	72.5608	31.0755	-1.22341	Down	Alanine aminotransferase 2-like [Salmo salar]	ko01100//Metabolic pathways;ko00250//Alanine, aspartate and glutamate metabolism	-	GO:0043168//anion binding;GO:0016769//transferase activity, transferring nitrogenous groups	GO:0008152//metabolic process
Unigene0049458	1.77543	0.454476	-1.9659	Down	1.31989	0.528268	-1.32108	Down	PREDICTED: bromo adjacent homology domain-containing 1 protein-like isoform X3 [Danio rerio]	-	-	-	-
Unigene0062265	8.23833	3.19311	-1.36739	Down	5.81116	1.15114	-2.33576	Down	PREDICTED: monocarboxylate transporter 6-like [Danio rerio]	-	GO:0016020//membrane	-	GO:0044763;GO:0006811//ion transport
Unigene0069171	3.76248	1.26293	-1.5749	Down	3.21976	1.22682	-1.39203	Down	Guanine nucleotide exchange factor VAV3 [Dicentrarchus labrax]	ko04810//Regulation of actin cytoskeleton;ko04510//Focal adhesion;ko04062//Chemokine signaling pathway;ko04670//Leukocyte transendothelial migration;ko04666//Fc gamma R-mediated phagocytosis;ko04660//T cell receptor signaling pathway;ko04650//Natural killer cell mediated cytotoxicity;ko04662//B cell receptor signaling pathway;ko04664//Fc epsilon RI signaling pathway	GO:0016020//membrane;GO:0044424	GO:0070851//growth factor receptor binding;GO:0043169//cation binding;GO:0005089//Rho guanyl-nucleotide exchange factor activity	GO:0007155//cell adhesion;GO:0050851//antigen receptor-mediated signaling pathway;GO:0030888//regulation of B cell proliferation;GO:0048870//cell motility;GO:0042221//response to chemical;GO:0016192//vesicle-mediated transport;GO:0030031//cell projection assembly;GO:0033554//cellular response to stress;GO:0043551//regulation of phosphatidylinositol 3-kinase activity;GO:0032319//regulation of Rho …
Unigene0045056	5.92224	0.579802	-3.35251	Down	5.59283	1.90629	-1.55281	Down	PREDICTED: sodium-coupled neutral amino acid transporter 3-like [Oreochromis niloticus]	ko04724//Glutamatergic synapse;ko04964//Proximal tubule bicarbonate reclamation	-	-	-
Unigene0039635	10.353	22.5518	1.12319	Up	5.70757	21.4409	1.90942	Up	acetoacetyl-CoA synthetase [Danio rerio]	ko00650//Butanoate metabolism	-	-	-
Unigene0046856	2.99925	1.29638	-1.21011	Down	2.66818	1.20404	-1.14797	Down	PREDICTED: lysine-specific demethylase 6B isoform X1 [Danio rerio]	-	GO:0031981//nuclear lumen	GO:0043169//cation binding;GO:0032452//histone demethylase activity;GO:0016741;GO:0003677//DNA binding;GO:0016491//oxidoreductase activity	GO:0006952//defense response;GO:0070076//histone lysine demethylation;GO:0006366//transcription from RNA polymerase II promoter
Unigene0006522	8.59241	2.91156	-1.56127	Down	14.8158	4.67633	-1.66369	Down	PREDICTED: nuclear receptor subfamily 1 group D member 1 [Danio rerio]	ko04710//Circadian rhythm - mammal	-	-	-
Unigene0068480	4.26102	1.64772	-1.37073	Down	4.53447	2.17474	-1.06009	Down	neurofascin precursor [Danio rerio] >gi|224383688|gb|ACN42744.1| neurofascin neuronal isoform [Danio rerio]	ko04514//Cell adhesion molecules (CAMs)	-	-	-
Unigene0031133	4.78461	1.93603	-1.3053	Down	5.66657	1.59134	-1.83223	Down	PREDICTED: serine/threonine-protein kinase SIK2 [Danio rerio]	-	GO:0005794//Golgi apparatus	GO:0004674//protein serine/threonine kinase activity;GO:0005524//ATP binding;GO:0005515//protein binding;GO:0000287//magnesium ion binding	GO:0006468//protein phosphorylation;GO:0046626//regulation of insulin receptor signaling pathway
Unigene0038245	0.001	4.68566	12.194	Up	0.001	4.7037	12.1996	Up	cadherin-6 precursor [Danio rerio]	-	GO:0016020//membrane;GO:0044424	-	GO:0045216//cell-cell junction organization;GO:0007155//cell adhesion;GO:0022607//cellular component assembly
Unigene0044371	4.29713	0.107205	-5.32493	Down	2.91887	0.234982	-3.63479	Down	SLAM family member 7 precursor [Salmo salar]	ko04650//Natural killer cell mediated cytotoxicity	-	-	-
Unigene0000117	9.4979	3.04375	-1.64176	Down	5.62088	1.74041	-1.69137	Down	PREDICTED: GRAM domain-containing protein 1A isoform X2 [Danio rerio]	-	-	-	-
Unigene0042866	7.47985	1.32779	-2.49398	Down	5.97707	1.06714	-2.48569	Down	PREDICTED: TBC1 domain family member 2B isoform X1 [Danio rerio]	-	-	-	-
Unigene0052680	67.2379	19.2904	-1.80139	Down	44.3701	14.5897	-1.60464	Down	Bhlhe40 protein [Danio rerio]	ko04710//Circadian rhythm - mammal	GO:0005634//nucleus	GO:0043425//bHLH transcription factor binding;GO:0000981//sequence-specific DNA binding RNA polymerase II transcription factor activity;GO:0003677//DNA binding;GO:0046983//protein dimerization activity	GO:0009416//response to light stimulus;GO:0007623//circadian rhythm;GO:0065007//biological regulation;GO:0006366//transcription from RNA polymerase II promoter
Unigene0016661	5.72034	1.49092	-1.9399	Down	5.81835	2.31479	-1.32973	Down	adducin 3 (gamma) [Danio rerio]	-	GO:0005737//cytoplasm;GO:0005634//nucleus	GO:0003677//DNA binding;GO:0046983//protein dimerization activity	GO:0000122//negative regulation of transcription from RNA polymerase II promoter
Unigene0047910	1.31801	6.46336	2.29392	Up	0.910942	12.1669	3.73946	Up	olfactomedin-like 2A precursor [Danio rerio]	-	-	-	-
Unigene0058378	54.6127	13.9022	-1.97392	Down	19.4564	3.48864	-2.47951	Down	PREDICTED: growth/differentiation factor 15-like, partial [Danio rerio]	-	-	-	-
Unigene0000207	68.5466	146.715	1.09786	Up	119.701	266.329	1.15378	Up	Selenoprotein P, plasma, 1a [Danio rerio] >gi|166796357|gb|AAI59241.1| Selenoprotein P, plasma, 1a [Danio rerio]	ko04950//Maturity onset diabetes of the young	-	-	-
Unigene0038251	3.75995	9.28221	1.30375	Up	4.92266	11.3228	1.20172	Up	coiled-coil domain-containing protein 56 [Danio rerio]	-	-	-	-
Unigene0069192	203.603	49.8485	-2.03014	Down	325.209	34.4873	-3.23723	Down	insulin-like growth factor binding protein-1 [Cyprinus carpio]	-	-	-	-
Unigene0048666	19.7737	3.48372	-2.50488	Down	15.0158	3.22645	-2.21847	Down	uncharacterized protein LOC406638 [Danio rerio] >gi|31419481|gb|AAH53197.1| Zgc:64012 [Danio rerio]	-	-	-	-
Unigene0061333	5.8441	2.67423	-1.12786	Down	3.66567	1.41488	-1.3734	Down	PREDICTED: FH1/FH2 domain-containing protein 1 isoform X1 [Danio rerio]	-	-	-	-
Unigene0006084	1.34241	3.62567	1.43342	Up	1.7494	4.86214	1.47473	Up	Breast carcinoma-amplified sequence 3 [Myotis davidii]	-	-	-	-
Unigene0032628	6.25111	0.110967	-5.81591	Down	2.23575	0.304034	-2.87845	Down	PREDICTED: protein fosB isoform X1 [Danio rerio]	ko05200//Pathways in cancer;ko04010//MAPK signaling pathway;ko04725//Cholinergic synapse;ko04380//Osteoclast differentiation;ko04660//T cell receptor signaling pathway;ko05142//Chagas disease (American trypanosomiasis);ko04662//B cell receptor signaling pathway;ko05210//Colorectal cancer;ko04620//Toll-like receptor signaling pathway;ko05133//Pertussis;ko05140//Leishmaniasis;ko05323//Rheumatoid ar…	-	GO:0003677//DNA binding	-
Unigene0060534	19.4997	2.24998	-3.11547	Down	30.3472	2.84521	-3.41496	Down	melanoma-derived growth regulatory protein precursor [Danio rerio]	-	-	-	-
Unigene0067671	13.5987	3.53679	-1.94296	Down	7.48267	3.65373	-1.03418	Down	PREDICTED: stonustoxin subunit beta-like, partial [Danio rerio]	ko05164//Influenza A;ko04622//RIG-I-like receptor signaling pathway	-	-	-
Unigene0018189	2.20733	0.599278	-1.88101	Down	2.70854	0.886648	-1.61108	Down	PREDICTED: zinc finger and BTB domain-containing protein 48 [Danio rerio]	-	-	-	-
Unigene0025061	26.3165	11.8284	-1.15372	Down	22.2588	8.40252	-1.40548	Down	novel protein [Danio rerio]	-	-	-	-
Unigene0014837	28.6165	7.46863	-1.93793	Down	20.7201	9.3053	-1.15491	Down	PREDICTED: neuronal pentraxin-1-like [Maylandia zebra]	-	-	-	-
Unigene0043360	0.424471	1.51131	1.83206	Up	0.701045	2.42313	1.78929	Up	PREDICTED: uncharacterized protein C6orf47-like [Cavia porcellus]	-	-	-	-
Unigene0025015	1.64276	0.001	-10.6819	Down	1.94292	0.001	-10.924	Down	PREDICTED: reticulon-4 receptor-like 1-like [Danio rerio]	-	-	-	-
Unigene0035009	8.29237	3.23699	-1.35713	Down	7.34098	2.50416	-1.55164	Down	PREDICTED: NPC1 (Niemann-Pick disease, type C1, gene)-like 1 [Danio rerio]	ko04975//Fat digestion and absorption	GO:0031224//intrinsic component of membrane;GO:0005886//plasma membrane	GO:0017016//Ras GTPase binding;GO:0017022//myosin binding	GO:0030301//cholesterol transport;GO:0019538//protein metabolic process;GO:0008203//cholesterol metabolic process
Unigene0041079	4.855	0.784273	-2.63004	Down	3.53855	0.001	-11.7889	Down	zinc finger CCHC domain-containing protein 4 [Danio rerio]	-	-	-	-
Unigene0062020	4.33649	1.47968	-1.55124	Down	3.52831	1.26318	-1.48192	Down	PREDICTED: methylcytosine dioxygenase TET3 isoform X2 [Danio rerio]	-	-	-	GO:0044260;GO:0044699;GO:0044238
Unigene0020035	0.319188	5.9769	4.22692	Up	0.550082	2.86002	2.3783	Up	Cyprinus carpio rhesus blood group-associated glycoprotein A-like protein (Rhag) mRNA, complete cds	-	GO:0031224//intrinsic component of membrane	GO:0015077//monovalent inorganic cation transmembrane transporter activity	GO:0019755;GO:0015696//ammonium transport
Unigene0037920	3.9919	0.316976	-3.65463	Down	4.31514	0.868471	-2.31286	Down	spindle and kinetochore associated complex subunit 3 [Danio rerio] >gi|62203242|gb|AAH93417.1| Zgc:113019 [Danio rerio]	ko01100//Metabolic pathways;ko00310//Lysine degradation;ko00071//Fatty acid metabolism;ko00640//Propanoate metabolism;ko00280//Valine, leucine and isoleucine degradation;ko00380//Tryptophan metabolism;ko00410//beta-Alanine metabolism;ko00650//Butanoate metabolism;ko00062//Fatty acid elongation in mitochondria	-	-	-
Unigene0001021	11.7352	1.98596	-2.56293	Down	9.02011	2.74536	-1.71615	Down	PREDICTED: inositol 1,4,5-trisphosphate receptor type 1 isoform X2 [Danio rerio]	ko04020//Calcium signaling pathway;ko04270//Vascular smooth muscle contraction;ko04724//Glutamatergic synapse;ko05010//Alzheimer's disease;ko05016//Huntington's disease;ko04725//Cholinergic synapse;ko04912//GnRH signaling pathway;ko04972//Pancreatic secretion;ko04540//Gap junction;ko04114//Oocyte meiosis;ko04720//Long-term potentiation;ko04970//Salivary secretion;ko04971//Gastric acid secretion;k…	-	-	-
Unigene0031271	18.5868	4.23941	-2.13235	Down	16.6757	4.09956	-2.02421	Down	prolyl 4-hydroxylase, alpha polypeptide I b precursor [Danio rerio]	ko01100//Metabolic pathways;ko00330//Arginine and proline metabolism	GO:0043231//intracellular membrane-bounded organelle	GO:0019842//vitamin binding;GO:0046914//transition metal ion binding;GO:0016701//oxidoreductase activity, acting on single donors with incorporation of molecular oxygen;GO:0019798	GO:0018126//protein hydroxylation;GO:0019471//4-hydroxyproline metabolic process;GO:0030198//extracellular matrix organization
Unigene0009796	27.4744	10.6784	-1.3634	Down	13.6284	2.74287	-2.31286	Down	PREDICTED: cytochrome c oxidase subunit 5A, mitochondrial isoform 2 [Danio rerio]	ko01100//Metabolic pathways;ko05010//Alzheimer's disease;ko05016//Huntington's disease;ko04260//Cardiac muscle contraction;ko05012//Parkinson's disease;ko00190//Oxidative phosphorylation	GO:0019866//organelle inner membrane	GO:0009055//electron carrier activity	GO:0044710;GO:0021515//cell differentiation in spinal cord;GO:0015992//proton transport;GO:0009790//embryo development
Unigene0044891	7.03737	16.9239	1.26596	Up	5.21294	32.9737	2.66115	Up	Zgc:92069 protein [Danio rerio]	ko04910//Insulin signaling pathway	GO:0043231//intracellular membrane-bounded organelle;GO:0042587//glycogen granule	GO:0019903//protein phosphatase binding;GO:0004721//phosphoprotein phosphatase activity	GO:0005979//regulation of glycogen biosynthetic process;GO:0005981//regulation of glycogen catabolic process;GO:0006605//protein targeting
Unigene0064858	0.001	2.07303	11.0175	Up	0.001	1.84595	10.8501	Up	immunity-related GTPase family, e4 [Danio rerio]	-	-	-	-
Unigene0016726	4.35415	1.73805	-1.32493	Down	6.9208	2.20243	-1.65184	Down	protein kinase, AMP-activated, beta 1 non-catalytic subunit, b [Danio rerio]	ko05410//Hypertrophic cardiomyopathy (HCM);ko04910//Insulin signaling pathway;ko04920//Adipocytokine signaling pathway	GO:0043231//intracellular membrane-bounded organelle;GO:0044444//cytoplasmic part	GO:0019900//kinase binding;GO:0016301//kinase activity	GO:0006631//fatty acid metabolic process;GO:0022402//cell cycle process;GO:0051259//protein oligomerization;GO:0019222//regulation of metabolic process;GO:0006464//cellular protein modification process;GO:0007169//transmembrane receptor protein tyrosine kinase signaling pathway;GO:0006796//phosphate-containing compound metabolic process;GO:0010467//gene expression
Unigene0050530	0.58129	3.10022	2.41504	Up	1.46094	4.21443	1.52844	Up	STE20-related kinase adapter protein alpha [Danio rerio]	ko04150//mTOR signaling pathway	-	-	-
Unigene0018555	4.38331	8.9719	1.03339	Up	4.78975	13.6244	1.50817	Up	Abcf2 protein [Danio rerio]	-	-	-	-
Unigene0015265	5.22504	2.15501	-1.27774	Down	4.47043	1.46205	-1.61242	Down	fos-related antigen 1 [Danio rerio]	ko04310//Wnt signaling pathway;ko04380//Osteoclast differentiation	-	-	-
Unigene0006908	7.771	3.65264	-1.08916	Down	5.89512	2.94203	-1.00271	Down	PREDICTED: sperm-specific antigen 2 [Danio rerio]	-	-	-	-
Unigene0043877	4.76903	17.6088	1.88453	Up	8.06851	25.6526	1.66873	Up	inositol oxygenase [Danio rerio]	ko00562//Inositol phosphate metabolism;ko00053//Ascorbate and aldarate metabolism	-	-	-
Unigene0072319	0.914732	0.112583	-3.02236	Down	0.919586	0.0616924	-3.89782	Down	PREDICTED: NACHT, LRR and PYD domains-containing protein 3 isoform X2 [Danio rerio]	-	-	-	-
Unigene0021869	11.0699	2.73358	-2.01778	Down	10.8451	0.42798	-4.66335	Down	Interleukin-17 receptor B [Chelonia mydas]	ko04060//Cytokine-cytokine receptor interaction	-	-	-
Unigene0067527	3.34995	1.58578	-1.07895	Down	2.28833	0.825518	-1.47092	Down	60S ribosomal protein L3 [Osmerus mordax]	ko03010//Ribosome	-	-	-
Unigene0073134	255.95	1451.41	2.50352	Up	589.449	3110.35	2.39964	Up	ribonuclease like 2 precursor [Danio rerio]	-	-	GO:0016787//hydrolase activity	-
Unigene0009469	2.57425	9.50494	1.88453	Up	6.72855	16.5629	1.29959	Up	fibroblast growth factor 23 precursor [Danio rerio]	ko05200//Pathways in cancer;ko04010//MAPK signaling pathway;ko04810//Regulation of actin cytoskeleton;ko05218//Melanoma	-	-	-
Unigene0067889	541.238	107.861	-2.32709	Down	301.095	79.9676	-1.91273	Down	lymphocyte G0/G1 switch protein 2 [Salmo salar]	-	-	-	GO:0007166//cell surface receptor signaling pathway;GO:0097190//apoptotic signaling pathway
Unigene0045489	1.45063	3.4761	1.2608	Up	1.28156	3.83927	1.58294	Up	cadherin-2 precursor [Danio rerio]	ko04514//Cell adhesion molecules (CAMs);ko05412//Arrhythmogenic right ventricular cardiomyopathy (ARVC)	-	-	-
Unigene0023528	16.9682	73.1099	2.10723	Up	16.5902	36.7913	1.14904	Up	RecName: Full=Acetoacetyl-CoA synthetase >gi|126632804|emb|CAM56650.1| acetoacetyl-CoA synthetase [Danio rerio]	ko00650//Butanoate metabolism	GO:0044444//cytoplasmic part	GO:0016878//acid-thiol ligase activity;GO:0032559	GO:0050796//regulation of insulin secretion;GO:0009749//response to glucose;GO:0009888//tissue development;GO:0044238;GO:0033574//response to testosterone;GO:0031667//response to nutrient levels;GO:0032787//monocarboxylic acid metabolic process;GO:0070542//response to fatty acid;GO:0048513//organ development;GO:0014070//response to organic cyclic compound;GO:0070723//response to cholesterol;GO:00…
Unigene0048621	3.66267	11.7443	1.68099	Up	6.00765	12.0911	1.00907	Up	lysozyme g-like 1 [Danio rerio] >gi|49900581|gb|AAH76099.1| Zgc:92608 [Danio rerio]	-	-	GO:0004553//hydrolase activity, hydrolyzing O-glycosyl compounds	GO:0009056//catabolic process;GO:0000270//peptidoglycan metabolic process;GO:0006952//defense response;GO:0008219//cell death
Unigene0067708	0.677214	4.43837	2.71235	Up	1.02121	5.20677	2.35011	Up	Acsl1 protein [Danio rerio]	ko01100//Metabolic pathways;ko04920//Adipocytokine signaling pathway;ko03320//PPAR signaling pathway;ko04146//Peroxisome;ko00071//Fatty acid metabolism	-	-	-
Unigene0065499	10.2208	3.81801	-1.42061	Down	7.35402	2.83567	-1.37484	Down	PREDICTED: guanine nucleotide exchange factor VAV3-like [Oreochromis niloticus]	ko04810//Regulation of actin cytoskeleton;ko04510//Focal adhesion;ko04062//Chemokine signaling pathway;ko04670//Leukocyte transendothelial migration;ko04666//Fc gamma R-mediated phagocytosis;ko04660//T cell receptor signaling pathway;ko04650//Natural killer cell mediated cytotoxicity;ko04662//B cell receptor signaling pathway;ko04664//Fc epsilon RI signaling pathway	-	-	-
Unigene0032575	181.569	75.3038	-1.26972	Down	164.841	68.0194	-1.27706	Down	Mcl1b [Danio rerio]	-	GO:0044424	-	GO:0042981//regulation of apoptotic process;GO:0051716//cellular response to stimulus
Unigene0052337	5.87875	21.3832	1.8629	Up	6.54315	15.8592	1.27727	Up	PREDICTED: myelocytomatosis oncogene homolog isoform X1 [Danio rerio]	ko05200//Pathways in cancer;ko04010//MAPK signaling pathway;ko04310//Wnt signaling pathway;ko04110//Cell cycle;ko04630//Jak-STAT signaling pathway;ko04012//ErbB signaling pathway;ko04350//TGF-beta signaling pathway;ko05222//Small cell lung cancer;ko05220//Chronic myeloid leukemia;ko05210//Colorectal cancer;ko05221//Acute myeloid leukemia;ko05213//Endometrial cancer;ko05219//Bladder cancer;ko05216…	-	-	-
Unigene0011999	0.0976346	0.558773	2.5168	Up	0.137414	0.888945	2.69357	Up	G protein-coupled receptor 161 [Danio rerio]	-	-	-	-
Unigene0051418	166.331	83.0224	-1.00248	Down	266.656	89.7886	-1.57037	Down	Si:rp71-1g18.10 protein [Danio rerio]	-	-	-	-
Unigene0047744	9.23088	2.24233	-2.04147	Down	9.00076	1.40427	-2.68023	Down	ERO1-like protein alpha precursor [Danio rerio]	ko04141//Protein processing in endoplasmic reticulum;ko05110//Vibrio cholerae infection	-	-	-
Unigene0047470	1.84063	4.21931	1.19681	Up	1.2336	4.96552	2.00907	Up	Cyprinus carpio mRNA for complement factor B/C2-A3, complete cds	ko04610//Complement and coagulation cascades;ko05150//Staphylococcus aureus infection	-	GO:0004175//endopeptidase activity	GO:0002252;GO:0016485//protein processing
Unigene0011986	3.64939	19.9098	2.44775	Up	5.5972	12.827	1.1964	Up	nuclear factor of activated T-cells 5 [Danio rerio] >gi|37589065|gb|AAH58868.1| Nuclear factor of activated T-cells 5, tonicity-responsive [Danio rerio]	ko04010//MAPK signaling pathway;ko04360//Axon guidance;ko04310//Wnt signaling pathway;ko04380//Osteoclast differentiation;ko04660//T cell receptor signaling pathway;ko04650//Natural killer cell mediated cytotoxicity;ko04662//B cell receptor signaling pathway;ko04370//VEGF signaling pathway	-	-	-
Unigene0067272	12.5623	2.20577	-2.50975	Down	11.2563	2.00299	-2.4905	Down	PREDICTED: dematin isoform X2 [Danio rerio]	-	-	-	-
Unigene0036275	2.09858	6.98183	1.73419	Up	4.30733	11.4555	1.41117	Up	SLAM family member 7 precursor [Salmo salar] >gi|209735510|gb|ACI68624.1| SLAM family member 7 precursor [Salmo salar]	ko04514//Cell adhesion molecules (CAMs);ko04650//Natural killer cell mediated cytotoxicity	-	-	-
Unigene0010364	2.17844	8.24458	1.92015	Up	2.336	5.87682	1.331	Up	Solute carrier family 25, member 43 [Danio rerio]	-	-	-	-
Unigene0059141	90.5074	16.9694	-2.4151	Down	109.862	21.0732	-2.38221	Down	type III iodothyronine deiodinase [Danio rerio]	-	GO:0044464;GO:0016020//membrane	GO:0016491//oxidoreductase activity	GO:0009058//biosynthetic process;GO:0044710
Unigene0065760	317.4	0.957471	-8.37286	Down	211.333	2.44845	-6.4315	Down	peptidylprolyl isomerase A (cyclophilin A) [Danio rerio]	ko04020//Calcium signaling pathway;ko05016//Huntington's disease;ko05145//Toxoplasmosis;ko05012//Parkinson's disease	-	GO:0003755//peptidyl-prolyl cis-trans isomerase activity	GO:0006457//protein folding
Unigene0001835	1.09526	0.001	-10.0971	Down	1.03434	0.0671526	-3.94513	Down	PREDICTED: rho GTPase-activating protein 24-like isoform X3 [Danio rerio]	-	-	-	GO:0044763
Unigene0009259	178.853	685.591	1.93857	Up	167.923	772.534	2.2018	Up	PREDICTED: CD59 glycoprotein-like [Danio rerio]	ko04610//Complement and coagulation cascades;ko04640//Hematopoietic cell lineage	GO:0005576//extracellular region;GO:0005886//plasma membrane	GO:0055102//lipase inhibitor activity	GO:0051704;GO:0002684//positive regulation of immune system process;GO:0060548//negative regulation of cell death
Unigene0059271	12.1231	5.35201	-1.1796	Down	11.7458	4.26583	-1.46125	Down	PREDICTED: probable C-mannosyltransferase DPY19L3 isoform X2 [Danio rerio]	-	-	-	-
Unigene0020550	6.15098	0.991371	-2.63332	Down	8.83374	2.17298	-2.02335	Down	PREDICTED: glycolipid transfer protein domain-containing protein 1 [Danio rerio]	-	-	-	-
Unigene0028105	0.494719	0.001	-8.95046	Down	6.11022	0.321737	-4.24727	Down	PREDICTED: interferon-induced very large GTPase 1-like [Danio rerio]	-	-	-	-
Unigene0007651	76.661	24.2851	-1.65842	Down	58.9266	22.162	-1.41083	Down	catenin, beta 2 [Danio rerio]	ko05200//Pathways in cancer;ko04510//Focal adhesion;ko04530//Tight junction;ko04310//Wnt signaling pathway;ko04670//Leukocyte transendothelial migration;ko04520//Adherens junction;ko04916//Melanogenesis;ko05130//Pathogenic Escherichia coli infection;ko05412//Arrhythmogenic right ventricular cardiomyopathy (ARVC);ko05215//Prostate cancer;ko05100//Bacterial invasion of epithelial cells;ko05210//Col…	GO:0031981//nuclear lumen;GO:0005819//spindle;GO:0005902//microvillus;GO:0005815//microtubule organizing center;GO:0005913//cell-cell adherens junction;GO:0044291//cell-cell contact zone;GO:0031252//cell leading edge;GO:0071664//catenin-TCF7L2 complex;GO:0031674//I band;GO:0031988//membrane-bounded vesicle;GO:0019897//extrinsic component of plasma membrane	GO:0003712//transcription cofactor activity;GO:0046332//SMAD binding;GO:0019902//phosphatase binding;GO:0043566//structure-specific DNA binding;GO:0035258//steroid hormone receptor binding;GO:0050839//cell adhesion molecule binding;GO:0001071//nucleic acid binding transcription factor activity;GO:0001085//RNA polymerase II transcription factor binding;GO:0035254//glutamate receptor binding;GO:006…	GO:0001894//tissue homeostasis;GO:0034765//regulation of ion transmembrane transport;GO:0034329//cell junction assembly;GO:0002088//lens development in camera-type eye;GO:0035987//endodermal cell differentiation;GO:0030217//T cell differentiation;GO:0002762//negative regulation of myeloid leukocyte differentiation;GO:0003159;GO:0031589//cell-substrate adhesion;GO:0043627//response to estrogen;GO:…
Unigene0056922	2.41941	8.62401	1.8337	Up	6.77287	14.1584	1.06381	Up	matrix metalloproteinase-9 precursor [Danio rerio]	ko05200//Pathways in cancer;ko04670//Leukocyte transendothelial migration;ko05219//Bladder cancer	-	GO:0004175//endopeptidase activity;GO:0046914//transition metal ion binding	GO:0051707//response to other organism;GO:0002432//granuloma formation;GO:0032963//collagen metabolic process;GO:0016485//protein processing
Unigene0042122	10.0719	4.72478	-1.09201	Down	11.4947	5.47042	-1.07125	Down	PREDICTED: TBC1 domain family member 10A isoform X2 [Danio rerio]	-	-	-	-
Unigene0062080	28.0236	57.8687	1.04614	Up	23.1936	47.5351	1.03527	Up	Zgc:92747 [Danio rerio]	-	-	-	-
Unigene0038816	5.5684	0.657931	-3.08126	Down	2.35114	0.247863	-3.24574	Down	PREDICTED: glutamate receptor, ionotropic, AMPA 3a isoform X3 [Danio rerio]	ko04080//Neuroactive ligand-receptor interaction;ko04724//Glutamatergic synapse;ko04730//Long-term depression	GO:0031224//intrinsic component of membrane;GO:0097060//synaptic membrane	GO:0005231//excitatory extracellular ligand-gated ion channel activity	GO:0007215//glutamate receptor signaling pathway;GO:0006811//ion transport
Unigene0021655	1.09555	6.03398	2.46145	Up	1.72547	6.63139	1.94232	Up	PREDICTED: Tmc2-related protein 2 [Takifugu rubripes]	-	GO:0031224//intrinsic component of membrane	-	GO:0044699;GO:0009605//response to external stimulus
Unigene0034908	3001.64	1460.73	-1.03906	Down	2440.71	1198.63	-1.02591	Down	Cel.2 protein [Danio rerio]	ko01100//Metabolic pathways;ko04972//Pancreatic secretion;ko00561//Glycerolipid metabolism;ko04975//Fat digestion and absorption;ko00100//Steroid biosynthesis	-	-	-
Unigene0027636	0.216592	1.27956	2.5626	Up	0.304837	1.79674	2.55927	Up	PREDICTED: E3 ubiquitin-protein ligase pellino homolog 3-like [Danio rerio]	-	-	-	-
Unigene0007709	20.594	7.22376	-1.5114	Down	17.3907	6.87516	-1.33885	Down	PREDICTED: mps one binder kinase activator-like 2-like isoform 1 [Equus caballus]	-	GO:0005737//cytoplasm	GO:0005488//binding	-
Unigene0069501	39.6411	0.0937053	-8.72465	Down	9.03163	0.667524	-3.7581	Down	PREDICTED: uncharacterized protein LOC101886990 [Danio rerio]	-	-	-	-
Unigene0028796	0.635531	1.75994	1.46949	Up	0.766683	2.15382	1.4902	Up	tissue inhibitor of metalloproteinase 2b precursor [Danio rerio]	-	-	-	-
Unigene0047060	0.001	9.23363	13.1727	Up	2.82277	12.1612	2.1071	Up	RecName: Full=Basic leucine zipper and W2 domain-containing protein 1-B >gi|61403288|gb|AAH91971.1| Bzw1b protein [Danio rerio]	-	-	-	-
Unigene0069934	29.0583	13.9387	-1.05986	Down	28.0644	11.1682	-1.32935	Down	polyadenylate-binding protein 4 [Danio rerio] >gi|31419252|gb|AAH53126.1| Poly(A) binding protein, cytoplasmic 4 (inducible form) [Danio rerio]	ko03013//RNA transport;ko03015//mRNA surveillance pathway;ko03018//RNA degradation	-	GO:0003676//nucleic acid binding	-
Unigene0006869	290.299	781.724	1.42912	Up	283.877	813.766	1.51935	Up	prostaglandin D2 synthase, brain precursor [Danio rerio]	ko01100//Metabolic pathways;ko00590//Arachidonic acid metabolism	-	-	-
Unigene0004382	9.13623	1.42825	-2.67735	Down	10.2958	4.77039	-1.10987	Down	PREDICTED: titin isoform X5 [Danio rerio]	-	-	-	-
Unigene0022658	0.677518	0.0390877	-4.11547	Down	0.766252	0.001	-9.58168	Down	protocadherin 15b precursor [Danio rerio]	-	-	-	GO:0044707;GO:0050896//response to stimulus
Unigene0006492	27.6425	2.81865	-3.29381	Down	30.1157	8.03163	-1.90675	Down	Sb:cb1022 protein [Danio rerio]	-	-	-	-
Unigene0017647	0.001	0.57337	9.16332	Up	0.001	0.580045	9.18002	Up	enolase-like protein ENO4 [Danio rerio] >gi|123884289|sp|Q08BC6.1|ENO4_DANRE RecName: Full=Enolase-like protein ENO4 >gi|115528174|gb|AAI24783.1| Zgc:153973 [Danio rerio]	ko01100//Metabolic pathways;ko03018//RNA degradation;ko00010//Glycolysis / Gluconeogenesis	GO:0043234//protein complex	GO:0016836//hydro-lyase activity	GO:0006007//glucose catabolic process
Unigene0050036	25.568	0.136424	-7.5501	Down	47.9901	0.897079	-5.74136	Down	PREDICTED: uncharacterized protein LOC795315 isoform X2 [Danio rerio]	-	-	-	-
Unigene0003451	5.46543	0.978886	-2.48112	Down	3.8543	0.412618	-3.22359	Down	PREDICTED: transcription activator BRG1-like [Oreochromis niloticus]	-	-	-	-
Unigene0010966	7.41666	2.3882	-1.63485	Down	8.43858	1.86122	-2.18075	Down	PREDICTED: death ligand signal enhancer-like [Takifugu rubripes]	-	-	-	-
Unigene0072779	2.91229	0.273384	-3.41315	Down	2.63	0.001	-11.3608	Down	PREDICTED: arrestin domain-containing protein 2 isoform X1 [Danio rerio]	-	-	-	-
Unigene0040099	2.7086	0.001	-11.4033	Down	2.81687	0.0944879	-4.89782	Down	PREDICTED: NACHT, LRR and PYD domains-containing protein 3-like [Danio rerio]	-	-	-	-
Unigene0031665	44.9948	17.0038	-1.4039	Down	48.8158	22.1179	-1.14214	Down	nucleobindin 2b precursor [Danio rerio]	-	-	-	-
Unigene0060277	88.2781	22.7188	-1.95817	Down	76.8907	25.7631	-1.5775	Down	PREDICTED: egl nine homolog 3 isoform X1 [Danio rerio]	ko05200//Pathways in cancer;ko05211//Renal cell carcinoma	-	-	-
Unigene0042071	17.8265	3.20271	-2.47666	Down	8.41932	1.93655	-2.12021	Down	aspartoacylase [Danio rerio]	ko00250//Alanine, aspartate and glutamate metabolism;ko00340//Histidine metabolism	-	-	-
Unigene0010768	4.51978	0.245419	-4.20293	Down	3.20736	0.001	-11.6472	Down	PREDICTED: si:ch211-197g15.7 isoform X2 [Danio rerio]	-	-	GO:0032550	-
Unigene0069194	2.49858	0.928964	-1.42742	Down	3.17469	1.19363	-1.41126	Down	family with sequence similarity 60, member A [Danio rerio]	-	-	-	-
Unigene0005255	12.0729	4.86216	-1.3121	Down	13.9176	5.89454	-1.23946	Down	nuclear factor (erythroid-derived 2)-like 2b [Danio rerio]	ko04141//Protein processing in endoplasmic reticulum	-	-	-
Unigene0064224	56.1242	2773.01	5.62669	Up	51.8982	984.95	4.24629	Up	Cyprinus carpio mRNA for serum amyloid A protein, complete cds	-	GO:0034358//plasma lipoprotein particle	-	GO:0002526//acute inflammatory response
Unigene0042714	13.1512	2.53663	-2.37421	Down	16.2302	2.23394	-2.86102	Down	prolyl 4-hydroxylase, alpha polypeptide I b precursor [Danio rerio]	ko01100//Metabolic pathways;ko00330//Arginine and proline metabolism	GO:0043231//intracellular membrane-bounded organelle	GO:0019842//vitamin binding;GO:0046914//transition metal ion binding;GO:0016701//oxidoreductase activity, acting on single donors with incorporation of molecular oxygen;GO:0019798	GO:0018126//protein hydroxylation;GO:0019471//4-hydroxyproline metabolic process;GO:0030198//extracellular matrix organization
Unigene0067592	14.4118	53.8783	1.90245	Up	18.6899	41.4063	1.14759	Up	MHC class I antigen [Cyprinus carpio jian]	ko04144//Endocytosis;ko04514//Cell adhesion molecules (CAMs);ko04145//Phagosome;ko05416//Viral myocarditis;ko04650//Natural killer cell mediated cytotoxicity;ko04612//Antigen processing and presentation;ko04940//Type I diabetes mellitus;ko05320//Autoimmune thyroid disease;ko05330//Allograft rejection;ko05332//Graft-versus-host disease	GO:0042611;GO:0031224//intrinsic component of membrane	-	GO:0002376//immune system process
Unigene0069701	9.14463	1.79056	-2.35251	Down	8.35741	1.68202	-2.31286	Down	PREDICTED: serine/threonine-protein kinase SIK2 [Danio rerio]	-	GO:0044424	GO:0005488//binding;GO:0016301//kinase activity	GO:0007165//signal transduction
Unigene0040626	208.893	103.37	-1.01494	Down	176.625	84.8755	-1.05727	Down	CCAAT/enhancer binding protein beta [Danio rerio]	ko05152//Tuberculosis	-	-	-
Unigene0065419	0.463002	1.8981	2.03547	Up	0.246419	2.41085	3.29036	Up	PREDICTED: fatty acid synthase-like isoform X2 [Danio rerio]	ko01100//Metabolic pathways;ko04910//Insulin signaling pathway;ko00061//Fatty acid biosynthesis	-	-	-
Unigene0052040	7.39518	2.80055	-1.40087	Down	6.19535	2.58968	-1.25841	Down	zisupton [Xiphophorus maculatus]	-	-	-	-
Unigene0062640	3.48465	1.48667	-1.22893	Down	5.38719	0.918339	-2.55243	Down	PREDICTED: B-cell lymphoma 6 protein isoform X1 [Danio rerio]	-	GO:0043231//intracellular membrane-bounded organelle;GO:0044427//chromosomal part	GO:0003677//DNA binding;GO:0003682//chromatin binding;GO:0043169//cation binding	GO:0006954//inflammatory response;GO:0001952//regulation of cell-matrix adhesion;GO:0006915//apoptotic process;GO:0007010//cytoskeleton organization;GO:0032989;GO:0048232//male gamete generation;GO:0016049//cell growth;GO:0032318//regulation of Ras GTPase activity;GO:0045829;GO:0006606//protein import into nucleus;GO:0030888//regulation of B cell proliferation;GO:0002292//T cell differentiation i…
Unigene0059158	1.14451	7.54622	2.72103	Up	0.493105	5.78918	3.55339	Up	myelocytomatosis oncogene homolog [Danio rerio] >gi|165855672|gb|ABY67933.1| myc-like protein [Danio rerio]	-	GO:0005634//nucleus	GO:0046983//protein dimerization activity;GO:0003700//sequence-specific DNA binding transcription factor activity	GO:0006355//regulation of transcription, DNA-templated;GO:0014032//neural crest cell development
Unigene0027493	19.9833	4.99211	-2.00107	Down	16.8468	5.74096	-1.55311	Down	insulin receptor substrate 2 [Danio rerio]	ko04910//Insulin signaling pathway;ko04722//Neurotrophin signaling pathway;ko04920//Adipocytokine signaling pathway;ko04930//Type II diabetes mellitus;ko04960//Aldosterone-regulated sodium reabsorption	-	-	-
Unigene0072114	4.32473	1.5398	-1.48987	Down	3.66447	1.43753	-1.35001	Down	nuclear receptor subfamily 5 group A member 5 [Gobiocypris rarus]	ko04950//Maturity onset diabetes of the young	-	-	-
Unigene0014677	32.4317	9.96794	-1.70204	Down	29.0937	8.12041	-1.84108	Down	adipose triglyceride lipase [Larimichthys crocea]	ko01100//Metabolic pathways;ko00561//Glycerolipid metabolism	-	GO:0003824//catalytic activity	GO:0044238
Unigene0026772	0.001	6.09535	12.5735	Up	0.001	10.2647	13.3254	Up	PREDICTED: interferon-induced guanylate-binding protein 1 [Danio rerio]	-	-	-	-
Unigene0032312	7.03167	31.143	2.14697	Up	11.1084	26.1765	1.23662	Up	L-threonine 3-dehydrogenase, mitochondrial [Danio rerio] >gi|39645436|gb|AAH63962.1| L-threonine dehydrogenase [Danio rerio] >gi|56207471|emb|CAI20688.1| novel protein (zgc:77667) [Danio rerio]	ko00260//Glycine, serine and threonine metabolism	GO:0005739//mitochondrion	GO:0008743//L-threonine 3-dehydrogenase activity;GO:0050662//coenzyme binding	GO:0044237//cellular metabolic process;GO:0055114//oxidation-reduction process
Unigene0001500	2.06535	1.0062	-1.03747	Down	2.82609	0.986665	-1.51818	Down	PREDICTED: basic helix-loop-helix domain-containing protein KIAA2018-like [Danio rerio]	-	-	-	-
Unigene0028819	12.4864	33.2597	1.41342	Up	20.4935	79.4481	1.95485	Up	purine nucleoside phosphorylase 5a [Danio rerio] >gi|42744594|gb|AAH66610.1| Nucleoside phosphorylase [Danio rerio]	ko01100//Metabolic pathways;ko00230//Purine metabolism;ko00240//Pyrimidine metabolism;ko00760//Nicotinate and nicotinamide metabolism	-	-	-
Unigene0014087	25.4765	2147.51	6.39735	Up	93.9567	2158.83	4.52211	Up	si:ch73-252g14.4 [Danio rerio]	-	-	-	-
Unigene0031011	0.001	14.2407	13.7977	Up	0.189909	13.3775	6.13835	Up	PREDICTED: G1/S-specific cyclin-E2 isoform X1 [Danio rerio]	ko05200//Pathways in cancer;ko04110//Cell cycle;ko05162//Measles;ko04114//Oocyte meiosis;ko05215//Prostate cancer;ko05222//Small cell lung cancer;ko04115//p53 signaling pathway	GO:0031981//nuclear lumen;GO:0044444//cytoplasmic part	GO:0019900//kinase binding	GO:0044238;GO:0051726//regulation of cell cycle;GO:0044260;GO:0044772//mitotic cell cycle phase transition
Unigene0072374	8.19984	3.39305	-1.27301	Down	9.70523	2.90133	-1.74205	Down	PREDICTED: epsilon-sarcoglycan isoform X4 [Danio rerio]	-	-	-	-
Unigene0030096	2.29185	6.28736	1.45594	Up	3.70364	8.12572	1.13355	Up	PREDICTED: protein phosphatase Slingshot homolog 2 isoform X2 [Danio rerio]	ko04810//Regulation of actin cytoskeleton	-	-	-
Unigene0028911	28.2447	11.0655	-1.35191	Down	21.1308	9.13692	-1.20957	Down	novel protein similar to vertebrate aldehyde oxidase 1 (AOX1) [Danio rerio]	ko01100//Metabolic pathways;ko00280//Valine, leucine and isoleucine degradation;ko00380//Tryptophan metabolism;ko00760//Nicotinate and nicotinamide metabolism;ko00982//Drug metabolism - cytochrome P450;ko00350//Tyrosine metabolism;ko00750//Vitamin B6 metabolism	-	GO:0004031//aldehyde oxidase activity;GO:0030151//molybdenum ion binding;GO:0009055//electron carrier activity	-
Unigene0065606	28.9426	11.8007	-1.29433	Down	30.9534	9.2449	-1.74337	Down	PREDICTED: cytochrome P450 2K1-like [Oreochromis niloticus]	-	-	-	-
Unigene0058925	6.58346	2.8525	-1.20662	Down	4.99756	1.69901	-1.55653	Down	PREDICTED: RNA-binding motif, single-stranded-interacting protein 2-like [Oreochromis niloticus]	-	-	-	-
Unigene0001551	2.59413	0.912225	-1.50779	Down	2.31813	0.728984	-1.669	Down	PREDICTED: ceramide synthase 2-like [Danio rerio]	-	-	-	-
Unigene0011954	20.9169	9.99173	-1.06586	Down	19.7098	8.35931	-1.23746	Down	protein FAM63A [Danio rerio]	-	-	-	-
Unigene0065887	2.00911	0.852503	-1.23678	Down	2.15007	0.770385	-1.48073	Down	PREDICTED: protein kinase C zeta type isoform X2 [Danio rerio]	ko04144//Endocytosis;ko04530//Tight junction;ko04062//Chemokine signaling pathway;ko04910//Insulin signaling pathway;ko04930//Type II diabetes mellitus	-	GO:0032550;GO:0004674//protein serine/threonine kinase activity;GO:0046914//transition metal ion binding	GO:0051091//positive regulation of sequence-specific DNA binding transcription factor activity;GO:0006915//apoptotic process;GO:0006464//cellular protein modification process;GO:0006796//phosphate-containing compound metabolic process;GO:0007165//signal transduction
Unigene0037019	19.5661	0.820958	-4.5749	Down	16.0191	1.6495	-3.27969	Down	PREDICTED: protein fosB isoform X2 [Danio rerio]	ko05200//Pathways in cancer;ko04010//MAPK signaling pathway;ko04725//Cholinergic synapse;ko04380//Osteoclast differentiation;ko04660//T cell receptor signaling pathway;ko05142//Chagas disease (American trypanosomiasis);ko04662//B cell receptor signaling pathway;ko05210//Colorectal cancer;ko04620//Toll-like receptor signaling pathway;ko05133//Pertussis;ko05140//Leishmaniasis;ko05323//Rheumatoid ar…	-	-	-
Unigene0009509	223.053	95.3378	-1.22626	Down	308.118	137.195	-1.16725	Down	1,25-dihydroxyvitamin D(3) 24-hydroxylase, mitochondrial [Danio rerio]	ko01100//Metabolic pathways;ko00100//Steroid biosynthesis	-	-	-
Unigene0031393	0.001	5.15379	12.3314	Up	0.001	5.64828	12.4636	Up	uncharacterized protein LOC100141491 precursor [Danio rerio]	-	-	-	-
Unigene0058308	5.61525	35.2865	2.65169	Up	5.21081	17.9159	1.78166	Up	long-chain-fatty-acid--CoA ligase 4 [Danio rerio] >gi|34785424|gb|AAH57476.1| Acyl-CoA synthetase long-chain family member 4a [Danio rerio] >gi|182891464|gb|AAI64569.1| Acsl4a protein [Danio rerio]	ko01100//Metabolic pathways;ko04920//Adipocytokine signaling pathway;ko03320//PPAR signaling pathway;ko04146//Peroxisome;ko00071//Fatty acid metabolism	GO:0016021//integral component of membrane;GO:0005789//endoplasmic reticulum membrane;GO:0005741//mitochondrial outer membrane;GO:0043025//neuronal cell body;GO:0005778//peroxisomal membrane	GO:0004467//long-chain fatty acid-CoA ligase activity;GO:0005524//ATP binding	GO:0060996//dendritic spine development;GO:0070672//response to interleukin-15;GO:0060136//embryonic process involved in female pregnancy;GO:0007611//learning or memory;GO:0019432//triglyceride biosynthetic process;GO:0035338//long-chain fatty-acyl-CoA biosynthetic process;GO:0019217//regulation of fatty acid metabolic process;GO:0015908//fatty acid transport;GO:0007584//response to nutrient
Unigene0053730	0.969093	8.34914	3.10692	Up	0.432993	3.92152	3.179	Up	elongation of very long chain fatty acids protein 6 [Danio rerio]	ko00062//Fatty acid elongation in mitochondria;ko01040//Biosynthesis of unsaturated fatty acids	GO:0031227//intrinsic component of endoplasmic reticulum membrane	GO:0016746//transferase activity, transferring acyl groups	GO:0001676//long-chain fatty acid metabolic process;GO:0030497//fatty acid elongation
Unigene0054290	6.34793	1.59291	-1.99462	Down	5.94791	1.6834	-1.821	Down	Src homology 2 domain containing transforming protein D, a [Danio rerio]	-	-	-	-
Unigene0036785	85.2575	32.3301	-1.39895	Down	62.8233	25.9673	-1.2746	Down	Cbp/p300-interacting transactivator 3b [Ctenopharyngodon idella]	-	GO:0043231//intracellular membrane-bounded organelle	-	GO:0006351//transcription, DNA-templated
Unigene0029191	3.14331	10.518	1.74251	Up	3.22582	35.9066	3.47651	Up	PREDICTED: zinc finger MYM-type protein 1-like [Acyrthosiphon pisum]	-	-	-	-
Unigene0072675	7.21721	3.57976	-1.01158	Down	5.89576	2.60836	-1.17654	Down	Pol polyprotein [Dicentrarchus labrax]	-	-	-	-
Unigene0037996	2.58198	6.32511	1.29261	Up	1.19801	4.31993	1.85037	Up	mitochondrial inner membrane protease subunit 2 [Danio rerio] >gi|82199928|sp|Q6AZD4.1|IMP2L_DANRE RecName: Full=Mitochondrial inner membrane protease subunit 2; AltName: Full=IMP2-like protein >gi|50603858|gb|AAH78193.1| IMP2 inner mitochondrial membrane peptidase-like (S. cerevisiae) [Danio rerio]	ko03060//Protein export	GO:0005730//nucleolus;GO:0016021//integral component of membrane;GO:0042720//mitochondrial inner membrane peptidase complex	GO:0008236//serine-type peptidase activity	GO:0006627//protein processing involved in protein targeting to mitochondrion;GO:0007283//spermatogenesis;GO:0001541//ovarian follicle development;GO:0006508//proteolysis;GO:0030728//ovulation
Unigene0034916	2.95971	9.65324	1.70556	Up	3.76886	13.9728	1.89043	Up	uncharacterized protein LOC100190888 [Danio rerio]	-	-	-	-
Unigene0047073	5.70055	0.584674	-3.2854	Down	1.91027	0.355984	-2.42389	Down	PREDICTED: growth/differentiation factor 15-like, partial [Danio rerio]	-	-	-	-
Unigene0073102	0.122202	1.87251	3.93764	Up	0.71253	4.37632	2.6187	Up	1-acyl-sn-glycerol-3-phosphate acyltransferase delta [Danio rerio]	ko01100//Metabolic pathways;ko00564//Glycerophospholipid metabolism;ko00561//Glycerolipid metabolism	-	-	-
Unigene0050287	31.4159	9.21189	-1.76992	Down	33.1283	9.82123	-1.75409	Down	PREDICTED: lecithin retinol acyltransferase-like [Monodelphis domestica]	-	-	-	-
Unigene0002522	12.5962	2.00039	-2.65463	Down	10.0759	4.65869	-1.11292	Down	si:ch211-126g16.10 [Danio rerio]	ko01100//Metabolic pathways;ko00601//Glycosphingolipid biosynthesis - lacto and neolacto series	GO:0016020//membrane	GO:0016757//transferase activity, transferring glycosyl groups	-
Unigene0048197	10.7677	3.54794	-1.60166	Down	11.3362	4.94621	-1.19655	Down	PREDICTED: FH2 domain-containing protein 1-like [Danio rerio]	-	-	-	-
Unigene0044610	0.945551	2.38986	1.3377	Up	0.656345	2.04978	1.64294	Up	PREDICTED: heterogeneous nuclear ribonucleoprotein U isoform X2 [Danio rerio]	ko03040//Spliceosome	-	-	-
Unigene0032413	89.7219	15.1704	-2.5642	Down	65.0265	17.2901	-1.91108	Down	PREDICTED: nuclear receptor coactivator 7-like [Danio rerio]	ko03018//RNA degradation	-	-	-
Unigene0070617	58.1583	8.44659	-2.78354	Down	25.539	7.11117	-1.84454	Down	receptor-type tyrosine-protein phosphatase eta [Gallus gallus] >gi|82224806|sp|Q9W6V5.2|PTPRJ_CHICK RecName: Full=Receptor-type tyrosine-protein phosphatase eta; Short=Protein-tyrosine phosphatase eta; Short=R-PTP-eta; AltName: Full=HPTP eta; AltName: Full=Protein-tyrosine phosphatase receptor type J; Short=R-PTP-J; AltName: Full=Supporting-cell antigen; Flags: Precursor >gi|14575518|emb|CAB41885…	ko04520//Adherens junction	-	-	-
Unigene0069629	7.45021	3.43857	-1.11547	Down	9.76056	4.08921	-1.25514	Down	glycogen [starch] synthase, muscle [Danio rerio]	ko04910//Insulin signaling pathway;ko00500//Starch and sucrose metabolism	GO:0044424	GO:0035251//UDP-glucosyltransferase activity;GO:0019900//kinase binding	GO:0044767;GO:0005977//glycogen metabolic process
Unigene0015575	4.07503	26.2792	2.68904	Up	1.92119	8.24497	2.10152	Up	PREDICTED: protein tyrosine phosphatase domain-containing protein 1-like [Oreochromis niloticus]	-	-	-	-
Unigene0062694	5.95057	21.3611	1.84389	Up	10.4688	33.7782	1.69	Up	PREDICTED: type-2 ice-structuring protein-like [Danio rerio]	-	-	GO:0005488//binding	-
Unigene0071061	2.51246	11.1778	2.15346	Up	4.09924	9.79189	1.25623	Up	PREDICTED: inositol-trisphosphate 3-kinase C isoform 1 [Danio rerio]	ko01100//Metabolic pathways;ko04020//Calcium signaling pathway;ko04070//Phosphatidylinositol signaling system;ko00562//Inositol phosphate metabolism	-	-	-
Unigene0004073	2.39575	7.03133	1.55332	Up	3.27304	7.20881	1.13913	Up	Lipf protein [Danio rerio]	ko04142//Lysosome;ko00100//Steroid biosynthesis	-	GO:0016787//hydrolase activity	GO:0006629//lipid metabolic process
Unigene0009619	16.0075	4.42123	-1.85623	Down	20.5274	2.93276	-2.80722	Down	heat shock protein 90-alpha 2 [Danio rerio] >gi|56207786|emb|CAI21044.1| novel protein similar to heat shock protein 90-alpha (hsp90a) [Danio rerio] >gi|190339984|gb|AAI63166.1| Heat shock protein 90-alpha 2 [Danio rerio]	ko05200//Pathways in cancer;ko04141//Protein processing in endoplasmic reticulum;ko05215//Prostate cancer;ko04914//Progesterone-mediated oocyte maturation;ko04621//NOD-like receptor signaling pathway;ko04612//Antigen processing and presentation	-	-	-
Unigene0055989	2.78741	13.0751	2.22982	Up	2.8022	12.0852	2.10861	Up	Cyprinus carpio liver-expressed antimicrobial peptide 2A mRNA, complete cds	-	-	-	GO:0009617//response to bacterium
Unigene0019609	4.49994	0.865375	-2.37851	Down	3.48711	0.758724	-2.20038	Down	lys-63-specific deubiquitinase BRCC36 [Salmo salar]	-	GO:0043231//intracellular membrane-bounded organelle;GO:0000151//ubiquitin ligase complex	GO:0043169//cation binding;GO:0016790//thiolester hydrolase activity;GO:0043130//ubiquitin binding;GO:0019783//small conjugating protein-specific protease activity	GO:0006281//DNA repair;GO:0010212//response to ionizing radiation;GO:0019222//regulation of metabolic process;GO:0016578//histone deubiquitination;GO:0000077//DNA damage checkpoint;GO:0016485//protein processing
Unigene0065701	1.85129	5.85905	1.66214	Up	1.94974	23.7228	3.60492	Up	PREDICTED: Krueppel-like factor 10-like [Danio rerio]	-	-	-	GO:0044767;GO:0050794//regulation of cellular process;GO:0044707
Unigene0053041	7.6255	3.19697	-1.25413	Down	5.92508	2.2436	-1.40102	Down	folliculin-interacting protein 2 [Danio rerio]	-	-	-	-
Unigene0027036	70.0845	20.5474	-1.77014	Down	74.4445	25.1943	-1.56307	Down	PREDICTED: protein phosphatase 1K, mitochondrial-like isoform X3 [Danio rerio]	-	GO:0044429//mitochondrial part	GO:0043169//cation binding;GO:0004721//phosphoprotein phosphatase activity	GO:0007417//central nervous system development;GO:0006915//apoptotic process;GO:0006464//cellular protein modification process
Unigene0025121	8.28672	1.22063	-2.76317	Down	5.93783	1.78367	-1.73509	Down	cbp/p300-interacting transactivator 2 [Danio rerio]	-	GO:0043231//intracellular membrane-bounded organelle	GO:0003712//transcription cofactor activity;GO:0001071//nucleic acid binding transcription factor activity;GO:0005515//protein binding	GO:0007179//transforming growth factor beta receptor signaling pathway;GO:0003279//cardiac septum development;GO:0006357//regulation of transcription from RNA polymerase II promoter;GO:0030097//hemopoiesis;GO:0001701//in utero embryonic development;GO:0003006//developmental process involved in reproduction;GO:0051726//regulation of cell cycle;GO:0007399//nervous system development;GO:0048646//ana…
Unigene0071780	2.69193	0.198789	-3.75933	Down	1.19073	0.108931	-3.45036	Down	Vomeronasal type-1 receptor 4 [Cricetulus griseus]	-	-	-	-
Unigene0064835	1.18933	4.02545	1.759	Up	0.747277	4.41167	2.56161	Up	band 4.1-like protein 4 [Danio rerio]	-	GO:0044425//membrane part;GO:0043232	GO:0005515//protein binding	-
Unigene0043955	5.68672	1.24325	-2.19347	Down	5.21541	1.61486	-1.69137	Down	glycosyltransferase PglE [Culex quinquefasciatus] >gi|167870225|gb|EDS33608.1| glycosyltransferase PglE [Culex quinquefasciatus]	ko04660//T cell receptor signaling pathway;ko04662//B cell receptor signaling pathway	-	-	-
Unigene0063152	2.91266	8.65604	1.57137	Up	2.49961	6.82744	1.44964	Up	PREDICTED: bcl-2-like protein 15 [Octodon degus]	-	-	-	-
Unigene0042616	13.0179	3.24449	-2.00444	Down	7.19786	1.71204	-2.07185	Down	ADP-ribosylation factor-like 7 [Danio rerio]	-	-	-	-
Unigene0008129	251.121	49.3792	-2.34641	Down	229.528	88.2323	-1.37929	Down	unnamed protein product [Tetraodon nigroviridis]	-	-	-	-
Unigene0040048	64.6904	8.5695	-2.91627	Down	71.1815	10.2116	-2.80129	Down	Cyprinus carpio mbl2 mRNA for mannose-binding lectin isoform 2, complete cds, clone: 3	ko04145//Phagosome;ko04610//Complement and coagulation cascades;ko05150//Staphylococcus aureus infection	-	GO:0005488//binding	-
Unigene0028568	4.99993	22.8459	2.19196	Up	1.50794	8.09306	2.42411	Up	PREDICTED: transmembrane protein C14orf176 homolog [Takifugu rubripes]	-	-	-	-
Unigene0057896	13.7111	4.09004	-1.74515	Down	11.8288	3.835	-1.62501	Down	SUN domain-containing protein 1 [Danio rerio]	-	-	-	-
Unigene0023373	0.846242	2.77443	1.71305	Up	1.40811	3.57199	1.34297	Up	PREDICTED: exocyst complex component 3 [Danio rerio]	-	-	-	-
Unigene0062779	8.89196	18.257	1.03788	Up	7.01764	23.2875	1.7305	Up	methyltransferase-like protein 5 [Danio rerio] >gi|53734163|gb|AAH83455.1| Methyltransferase like 5 [Danio rerio]	-	-	-	-
Unigene0036121	0.62223	0.0310469	-4.32493	Down	0.490281	0.0340258	-3.84891	Down	PREDICTED: ephrin type-B receptor 2-like isoform X2 [Maylandia zebra]	ko04360//Axon guidance	-	-	-
Unigene0072164	0.600493	0.110861	-2.4374	Down	0.482944	0.0850482	-2.5055	Down	PREDICTED: plexin-B1 isoform X1 [Danio rerio]	ko04360//Axon guidance	-	-	-
Unigene0037903	0.267441	1.97496	2.88453	Up	0.672151	2.29973	1.77461	Up	meprin A, beta precursor [Danio rerio]	ko04974//Protein digestion and absorption	-	-	-
Unigene0014581	2.37773	7.82824	1.7191	Up	0.39839	1.6437	2.04469	Up	ZP3 [Cyprinus carpio]	-	-	-	-
Unigene0016242	2.63545	9.24439	1.81053	Up	2.38449	5.86552	1.29858	Up	canalicular multispecific organic anion transporter 1 [Danio rerio]	ko04976//Bile secretion;ko02010//ABC transporters	GO:0031224//intrinsic component of membrane	GO:0017111//nucleoside-triphosphatase activity;GO:0032550;GO:0015405	GO:0009154//purine ribonucleotide catabolic process;GO:0051234//establishment of localization
Unigene0021025	0.538813	4.31052	3.00001	Up	1.02316	3.27053	1.6765	Up	Spectrin beta chain [Ascaris suum]	ko04530//Tight junction	-	-	-
Unigene0015785	1.2112	6.53621	2.43202	Up	1.31129	5.08973	1.9566	Up	PREDICTED: epidermal growth factor receptor kinase substrate 8-like protein 3-like [Danio rerio]	ko04062//Chemokine signaling pathway;ko04670//Leukocyte transendothelial migration;ko04660//T cell receptor signaling pathway	-	-	-
Unigene0071721	3.20351	1.28845	-1.31402	Down	2.59941	1.25003	-1.05622	Down	CD2-associated protein [Danio rerio]	ko05100//Bacterial invasion of epithelial cells	GO:0005884//actin filament;GO:0031988//membrane-bounded vesicle;GO:0031252//cell leading edge	GO:0019904//protein domain specific binding	GO:0044763;GO:0022607//cellular component assembly;GO:0051179//localization
Unigene0008548	3.76052	0.001	-11.8767	Down	0.931421	0.001	-9.86329	Down	PREDICTED: erlin-2 isoform X1 [Danio rerio]	-	-	-	-
Unigene0065516	113.114	27.5138	-2.03956	Down	67.5821	16.7038	-2.01646	Down	Cbp/p300-interacting transactivator with Glu/Asp-rich carboxy-terminal domain 3b [Ctenopharyngodon idella]	-	-	-	-
Unigene0063699	8.76887	3.3616	-1.38324	Down	8.91174	2.37529	-1.9076	Down	class E basic helix-loop-helix protein 41 [Danio rerio]	ko04710//Circadian rhythm - mammal	-	-	-
Unigene0002407	0.001	0.4483	8.80832	Up	0.162745	0.655084	2.00907	Up	PREDICTED: amphoterin-induced protein 1 [Danio rerio]	-	GO:0016021//integral component of membrane	GO:0005488//binding	GO:0008366//axon ensheathment;GO:0007417//central nervous system development;GO:0008038//neuron recognition;GO:0007409//axonogenesis
Unigene0046868	9.07644	35.6988	1.97568	Up	10.5131	37.527	1.83574	Up	solute carrier family 40 (iron-regulated transporter), member 1 [Danio rerio] >gi|190338603|gb|AAI63874.1| Solute carrier family 40 (iron-regulated transporter), member 1 [Danio rerio] >gi|296245401|gb|ADH03019.1| ferroportin 1 [Danio rerio]	ko04978//Mineral absorption	GO:0005771//multivesicular body;GO:0016021//integral component of membrane;GO:0008021//synaptic vesicle;GO:0005886//plasma membrane	GO:0005381//iron ion transmembrane transporter activity;GO:0005515//protein binding	GO:0060345//spleen trabecula formation;GO:0002260//lymphocyte homeostasis;GO:0006915//apoptotic process;GO:0010039//response to iron ion;GO:0034755//iron ion transmembrane transport;GO:0003158//endothelium development;GO:0035162//embryonic hemopoiesis;GO:0006879//cellular iron ion homeostasis;GO:0046688//response to copper ion;GO:0042541//hemoglobin biosynthetic process;GO:0060586//multicellular …
Unigene0043063	7.65516	24.6778	1.68871	Up	3.07831	20.8501	2.75984	Up	PREDICTED: long-chain-fatty-acid--CoA ligase ACSBG2-like isoform X1 [Maylandia zebra]	ko01100//Metabolic pathways;ko04920//Adipocytokine signaling pathway;ko03320//PPAR signaling pathway;ko00071//Fatty acid metabolism	-	-	-
Unigene0049333	2.11576	8.54444	2.01381	Up	3.85516	10.4345	1.43649	Up	calcium-binding protein p22 [Danio rerio]	ko04010//MAPK signaling pathway;ko04020//Calcium signaling pathway;ko04360//Axon guidance;ko04724//Glutamatergic synapse;ko05010//Alzheimer's disease;ko04310//Wnt signaling pathway;ko05152//Tuberculosis;ko04380//Osteoclast differentiation;ko04660//T cell receptor signaling pathway;ko04114//Oocyte meiosis;ko04720//Long-term potentiation;ko04650//Natural killer cell mediated cytotoxicity;ko04662//B…	GO:0005856//cytoskeleton;GO:0031988//membrane-bounded vesicle;GO:0044431//Golgi apparatus part;GO:0016020//membrane	GO:0046872//metal ion binding;GO:0015631//tubulin binding;GO:0019887//protein kinase regulator activity;GO:0019899//enzyme binding;GO:0016247//channel regulator activity	GO:0006461//protein complex assembly;GO:0006486//protein glycosylation;GO:0032415//regulation of sodium:proton antiporter activity;GO:0006887//exocytosis;GO:0016567//protein ubiquitination;GO:0043433//negative regulation of sequence-specific DNA binding transcription factor activity;GO:0001933//negative regulation of protein phosphorylation;GO:0090313;GO:0030641//regulation of cellular pH;GO:0010…
Unigene0053611	0.595426	2.81279	2.24001	Up	0.528163	2.55117	2.2721	Up	Cyprinus carpio isolate CCHLJ_S10 inositol-3-phosphate synthase mRNA, complete cds	ko01100//Metabolic pathways;ko00562//Inositol phosphate metabolism	GO:0044424	GO:0016872//intramolecular lyase activity	GO:0006644//phospholipid metabolic process;GO:0006020//inositol metabolic process
Unigene0028967	6.22353	0.56739	-3.45532	Down	9.96415	0.466372	-4.41719	Down	hsp70 protein [Cyprinus carpio]	ko04010//MAPK signaling pathway;ko04144//Endocytosis;ko05164//Influenza A;ko04141//Protein processing in endoplasmic reticulum;ko03040//Spliceosome;ko05145//Toxoplasmosis;ko05162//Measles;ko05020//Prion diseases;ko04612//Antigen processing and presentation	-	-	-
Unigene0023821	13.4638	5.10153	-1.40009	Down	12.4123	3.68768	-1.75098	Down	PREDICTED: CDP-diacylglycerol--serine O-phosphatidyltransferase-like isoform X1 [Maylandia zebra]	-	-	-	-
Unigene0037725	3.81201	0.239918	-3.98994	Down	2.61289	0.525874	-2.31286	Down	leucine rich repeat containing 8 family, member A [Danio rerio]	-	-	-	-
Unigene0057892	3.54582	14.6821	2.04987	Up	11.4068	23.9824	1.07208	Up	PREDICTED: mast cell protease 2 isoform X1 [Danio rerio]	ko04080//Neuroactive ligand-receptor interaction;ko05146//Amoebiasis;ko04142//Lysosome;ko04650//Natural killer cell mediated cytotoxicity;ko05322//Systemic lupus erythematosus;ko04940//Type I diabetes mellitus;ko05320//Autoimmune thyroid disease;ko05330//Allograft rejection;ko05332//Graft-versus-host disease;ko04614//Renin-angiotensin system	-	-	-
Unigene0052990	11.3538	2.77424	-2.03301	Down	8.92021	1.54434	-2.53009	Down	Cyprinus carpio erythropoietin (Epo) mRNA, complete cds	ko04060//Cytokine-cytokine receptor interaction;ko04630//Jak-STAT signaling pathway;ko04640//Hematopoietic cell lineage	GO:0044464	GO:0005126//cytokine receptor binding	GO:0031325//positive regulation of cellular metabolic process;GO:0051716//cellular response to stimulus;GO:0048534;GO:0019538//protein metabolic process;GO:0042981//regulation of apoptotic process;GO:0080090//regulation of primary metabolic process;GO:0034645//cellular macromolecule biosynthetic process;GO:0048523//negative regulation of cellular process;GO:0010604
Unigene0006625	7.19885	29.9928	2.05878	Up	7.86295	60.1511	2.93545	Up	Zgc:92069 protein [Danio rerio]	ko04910//Insulin signaling pathway	-	-	GO:0005975//carbohydrate metabolic process
Unigene0044558	79.5328	16.9389	-2.23121	Down	56.3778	20.8196	-1.43719	Down	egl nine homolog 3 [Danio rerio]	ko05200//Pathways in cancer;ko05211//Renal cell carcinoma	GO:0044424	GO:0016706//oxidoreductase activity, acting on paired donors, with incorporation or reduction of molecular oxygen, 2-oxoglutarate as one donor, and incorporation of one atom each of oxygen into both donors;GO:0043167//ion binding	GO:0044710;GO:0006464//cellular protein modification process;GO:0042981//regulation of apoptotic process
Unigene0004576	5.2542	0.001	-12.3593	Down	4.70585	0.483218	-3.28371	Down	zisupton [Xiphophorus maculatus]	-	-	-	-
Unigene0033966	3.54566	30.5122	3.10526	Up	18.0523	44.6634	1.30691	Up	Cyprinus carpio mRNA for lysozyme C, complete cds	-	-	GO:0004553//hydrolase activity, hydrolyzing O-glycosyl compounds	GO:0044036//cell wall macromolecule metabolic process
Unigene0040361	52.7965	17.6345	-1.58204	Down	48.188	14.8755	-1.69573	Down	uncharacterized protein LOC792613 precursor [Danio rerio]	-	-	-	-
Unigene0074065	34.6101	12.6084	-1.45681	Down	39.1921	3.34658	-3.5498	Down	PREDICTED: serine/threonine-protein kinase SIK1 isoform X2 [Danio rerio]	-	-	-	-
Unigene0054166	2.90864	7.36036	1.33943	Up	1.61328	5.2255	1.69557	Up	PREDICTED: transmembrane 6 superfamily member 1 isoform X1 [Danio rerio]	-	-	-	-
Unigene0050648	0.23399	1.64693	2.81527	Up	0.264635	4.20169	3.98889	Up	G/T mismatch-specific thymine DNA glycosylase [Danio rerio]	ko03410//Base excision repair	-	-	-
Unigene0038574	6.14311	2.16629	-1.50374	Down	7.91046	1.18707	-2.73636	Down	chondroadherin precursor [Danio rerio]	ko04510//Focal adhesion;ko04512//ECM-receptor interaction	-	-	-
Unigene0019837	1191.29	450.276	-1.40364	Down	1119.61	509.784	-1.13504	Down	ferritin heavy chain [Danio rerio]	ko04978//Mineral absorption;ko00860//Porphyrin and chlorophyll metabolism	-	GO:0005506//iron ion binding;GO:0003824//catalytic activity	GO:0046916//cellular transition metal ion homeostasis;GO:0044710;GO:0000041//transition metal ion transport
Unigene0000441	3.30848	27.1727	3.03792	Up	5.92716	14.5466	1.29527	Up	branched-chain-amino-acid aminotransferase, cytosolic [Danio rerio] >gi|37747955|gb|AAH59513.1| Branched chain aminotransferase 1, cytosolic [Danio rerio]	ko01100//Metabolic pathways;ko00280//Valine, leucine and isoleucine degradation;ko00770//Pantothenate and CoA biosynthesis;ko00290//Valine, leucine and isoleucine biosynthesis	-	GO:0008483//transaminase activity	GO:0008652//cellular amino acid biosynthetic process
Unigene0053418	13.5934	4.95899	-1.45478	Down	10.065	4.85837	-1.0508	Down	PREDICTED: nucleoside diphosphate-linked moiety X motif 6-like [Oreochromis niloticus]	-	-	-	-
Unigene0035805	9.94566	21.345	1.10176	Up	0.464213	3.77306	3.02288	Up	C.carpio mRNA for ZP2 (clone c692)	-	-	-	-
Unigene0049555	9.76346	0.480665	-4.34429	Down	2.35566	0.001	-11.2019	Down	ADP-ribosylation factor-like 7 [Danio rerio]	-	-	-	-
Unigene0054739	157.003	38.5556	-2.02578	Down	226.043	24.881	-3.18348	Down	PREDICTED: protein phosphatase 1 regulatory subunit 3G-like [Danio rerio]	ko04910//Insulin signaling pathway	-	-	-
Unigene0062500	0.908834	1.86023	1.03339	Up	0.973242	2.69829	1.47118	Up	polyprotein [Danio rerio]	-	-	-	-
Unigene0026955	10.1212	3.16486	-1.67716	Down	14.7798	2.1921	-2.75324	Down	transmembrane protein 201 [Danio rerio]	-	GO:0031224//intrinsic component of membrane	-	GO:0051234//establishment of localization;GO:0044763
Unigene0028643	17.8321	7.76344	-1.19971	Down	13.7527	4.79266	-1.52082	Down	mitochondrial dynamic protein MID49 [Danio rerio]	-	-	-	-
Unigene0044502	55.9687	0.125702	-8.79847	Down	519.944	1.37763	-8.56003	Down	PREDICTED: paired box protein Pax-3 [Danio rerio]	-	-	-	-
Unigene0057459	5.91452	22.0693	1.89971	Up	3.09876	24.1602	2.96287	Up	PREDICTED: fatty acid synthase-like [Danio rerio]	ko01100//Metabolic pathways;ko04910//Insulin signaling pathway;ko00061//Fatty acid biosynthesis	GO:0043231//intracellular membrane-bounded organelle;GO:0044444//cytoplasmic part	GO:0016297//acyl-[acyl-carrier-protein] hydrolase activity;GO:0022892;GO:0046914//transition metal ion binding;GO:0042802//identical protein binding;GO:0016597//amino acid binding;GO:0050661//NADP binding;GO:0016836//hydro-lyase activity	GO:0006631//fatty acid metabolic process;GO:0006732//coenzyme metabolic process
Unigene0030180	15.6503	33.8811	1.1143	Up	15.8039	33.298	1.07516	Up	paraoxonase 2 [Danio rerio]	ko01100//Metabolic pathways	-	-	-
Unigene0065155	55.0127	23.968	-1.19865	Down	55.3515	20.8346	-1.40964	Down	Zgc:162730 protein [Danio rerio]	-	-	-	-
Unigene0008246	11.7032	4.56554	-1.35804	Down	11.6602	4.68645	-1.31503	Down	cbp/p300-interacting transactivator 2 [Danio rerio]	-	GO:0043231//intracellular membrane-bounded organelle	GO:0003712//transcription cofactor activity;GO:0001071//nucleic acid binding transcription factor activity;GO:0005515//protein binding	GO:0007179//transforming growth factor beta receptor signaling pathway;GO:0003279//cardiac septum development;GO:0006357//regulation of transcription from RNA polymerase II promoter;GO:0030097//hemopoiesis;GO:0001701//in utero embryonic development;GO:0003006//developmental process involved in reproduction;GO:0051726//regulation of cell cycle;GO:0007399//nervous system development;GO:0048646//ana…
Unigene0054861	3.38429	11.1716	1.72291	Up	2.14489	13.7878	2.68442	Up	PREDICTED: EMILIN-2 [Danio rerio]	-	-	-	-
Unigene0063817	16.0244	45.2884	1.49887	Up	2.58546	58.6398	4.50339	Up	mid1-interacting protein 1a [Ictalurus furcatus]	-	-	-	-
Unigene0042334	26.8574	11.7737	-1.18974	Down	23.1289	10.3714	-1.15709	Down	PREDICTED: importin subunit alpha-3-like [Oreochromis niloticus]	-	-	-	-
Unigene0067709	48.5659	8.43047	-2.52626	Down	32.081	11.2503	-1.51176	Down	PREDICTED: arginine vasopressin-induced protein 1-like [Maylandia zebra]	-	-	-	-
Unigene0013936	5.11114	2.21689	-1.20511	Down	7.18118	2.42959	-1.56351	Down	Arrdc2 protein [Danio rerio]	-	GO:0016020//membrane;GO:0031982//vesicle	-	GO:0007154//cell communication
Unigene0065618	2.18475	5.45696	1.32063	Up	2.45474	7.15063	1.5425	Up	DENN/MADD domain containing 2D [Danio rerio] >gi|55250224|gb|AAH85532.1| Zgc:103487 [Danio rerio]	-	-	-	-
Unigene0008735	2.32944	5.99	1.36258	Up	2.63452	5.72309	1.11925	Up	matrix metalloproteinase-14 precursor [Danio rerio]	ko04912//GnRH signaling pathway	GO:0044431//Golgi apparatus part;GO:0016021//integral component of membrane	GO:0070011//peptidase activity, acting on L-amino acid peptides;GO:0005515//protein binding;GO:0046872//metal ion binding	GO:0009653//anatomical structure morphogenesis;GO:0008406//gonad development;GO:0022411;GO:0016485//protein processing;GO:0035295//tube development;GO:0050794//regulation of cellular process;GO:0006950//response to stress;GO:0016049//cell growth;GO:0043062//extracellular structure organization;GO:0032963//collagen metabolic process;GO:0016477//cell migration
Unigene0064053	2.83761	6.22093	1.13246	Up	1.60462	8.85118	2.46364	Up	desaturase [Cyprinus carpio]	ko03320//PPAR signaling pathway;ko01040//Biosynthesis of unsaturated fatty acids	-	-	-
Unigene0055682	2.15717	7.26216	1.75126	Up	3.25292	8.21568	1.33665	Up	N-acylsphingosine amidohydrolase precursor [Danio rerio]	ko01100//Metabolic pathways;ko04142//Lysosome;ko00600//Sphingolipid metabolism	-	-	-
Unigene0036487	26.3279	13.0622	-1.0112	Down	24.387	11.6374	-1.06734	Down	protein FAM63A [Danio rerio]	-	-	-	-
Unigene0036572	7.05555	18.4266	1.38496	Up	10.8125	27.2017	1.331	Up	PREDICTED: carnitine palmitoyltransferase 1B isoform X1 [Danio rerio]	ko04920//Adipocytokine signaling pathway;ko03320//PPAR signaling pathway;ko00071//Fatty acid metabolism	-	-	-
Unigene0024177	2.28939	21.5394	3.23394	Up	4.42604	19.0629	2.10668	Up	PREDICTED: angiopoietin-related protein 3 isoform X1 [Danio rerio]	-	-	-	-
Unigene0066476	3.61691	12.9971	1.84536	Up	3.18159	8.62488	1.43875	Up	PREDICTED: transmembrane 7 superfamily member 3 [Danio rerio]	-	-	-	-
Unigene0000687	1.19793	2.41062	1.00886	Up	1.42106	3.05395	1.10371	Up	PREDICTED: stAR-related lipid transfer protein 3 isoform X2 [Danio rerio]	-	-	-	-
Unigene0010495	508.897	245.677	-1.05061	Down	473.834	155.743	-1.60522	Down	DNA damage-inducible transcript 4 protein [Danio rerio]	ko04150//mTOR signaling pathway	GO:0044424	-	GO:0035556//intracellular signal transduction;GO:0044237//cellular metabolic process;GO:0006950//response to stress
Unigene0044731	3.58923	0.194891	-4.20293	Down	7.21656	0.854361	-3.07839	Down	Nucleolar complex protein 2 homolog [Salmo salar]	-	-	-	-
Unigene0052041	370.871	127.138	-1.54452	Down	276.7	50.3765	-2.4575	Down	DNA damage-inducible transcript 4 protein [Danio rerio]	ko04150//mTOR signaling pathway	GO:0044424	-	GO:0003002//regionalization;GO:0035556//intracellular signal transduction;GO:0044237//cellular metabolic process;GO:0006950//response to stress
Unigene0013118	1.32467	3.74986	1.5012	Up	0.001	0.670051	9.38813	Up	karyopherin alpha 7 (importin alpha 8) [Danio rerio]	ko05164//Influenza A	GO:0043231//intracellular membrane-bounded organelle	GO:0022892	GO:0006886//intracellular protein transport
Unigene0047827	206.115	49.4235	-2.06018	Down	149.389	60.6104	-1.30144	Down	glycogen [starch] synthase, liver [Danio rerio]	ko04910//Insulin signaling pathway;ko00500//Starch and sucrose metabolism	-	-	-
Unigene0057623	69.3294	19.3939	-1.83786	Down	87.8171	31.2006	-1.49293	Down	complement control protein factor I-A [Cyprinus carpio]	ko04610//Complement and coagulation cascades;ko05150//Staphylococcus aureus infection	-	GO:0038024//cargo receptor activity;GO:0004175//endopeptidase activity	GO:0016485//protein processing;GO:0006897//endocytosis
Unigene0066716	0.001	3.13406	11.6138	Up	0.001	4.41612	12.1086	Up	SLAM family member 7 precursor [Salmo salar]	ko04650//Natural killer cell mediated cytotoxicity	-	-	-
Unigene0001624	2.40921	0.12708	-4.24475	Down	2.1452	0.278545	-2.94513	Down	jun dimerization protein 2 [Danio rerio]	-	-	-	-
Unigene0053010	52.3358	21.8278	-1.26163	Down	52.3513	20.4921	-1.35316	Down	PREDICTED: protein phosphatase 1K, mitochondrial-like isoform X3 [Danio rerio]	-	-	GO:0004721//phosphoprotein phosphatase activity	GO:0009987//cellular process;GO:0048731
Unigene0050195	1.98553	5.63941	1.50602	Up	3.30119	9.11622	1.46545	Up	cathepsin H precursor [Danio rerio]	ko04142//Lysosome	-	-	-
Unigene0063638	10.4908	4.8225	-1.12128	Down	7.32749	3.45243	-1.08571	Down	monocarboxylate transporter 12-B [Danio rerio]	-	-	-	-
Unigene0010026	3.61043	0.86742	-2.05737	Down	2.53574	0.25017	-3.34143	Down	vitamin D3 receptor B [Danio rerio]	ko05152//Tuberculosis;ko04961//Endocrine and other factor-regulated calcium reabsorption;ko04978//Mineral absorption	-	-	-
Unigene0032254	7.99976	2.23565	-1.83926	Down	5.45985	1.11371	-2.29349	Down	PREDICTED: trafficking kinesin-binding protein 1 [Danio rerio]	-	GO:0005768//endosome	GO:0005102//receptor binding	GO:0007041//lysosomal transport;GO:0044238;GO:0034645//cellular macromolecule biosynthetic process
Unigene0013582	19.4991	4.33387	-2.16968	Down	15.6905	3.97947	-1.97925	Down	nuclear factor interleukin-3-regulated protein [Danio rerio]	-	GO:0043231//intracellular membrane-bounded organelle	GO:0003712//transcription cofactor activity;GO:0000982//RNA polymerase II core promoter proximal region sequence-specific DNA binding transcription factor activity;GO:0000977//RNA polymerase II regulatory region sequence-specific DNA binding	GO:0050896//response to stimulus;GO:0048511//rhythmic process;GO:0002376//immune system process;GO:0006366//transcription from RNA polymerase II promoter
Unigene0003061	0.001	1.08018	10.0771	Up	0.001	0.626727	9.29169	Up	PREDICTED: cingulin-like protein 1-like [Maylandia zebra]	-	-	-	-
Unigene0058429	0.001	3.39547	11.7294	Up	1.143	3.51827	1.62205	Up	PREDICTED: thiosulfate sulfurtransferase/rhodanese-like domain-containing protein 1-like isoform X1 [Danio rerio]	-	-	-	-
Unigene0035236	52.746	23.0708	-1.193	Down	39.9081	19.4219	-1.039	Down	Cyprinus carpio cytochrome P450 3A138 (cyp3a138) mRNA, complete cds	ko01100//Metabolic pathways;ko04976//Bile secretion;ko00983//Drug metabolism - other enzymes;ko00830//Retinol metabolism;ko00980//Metabolism of xenobiotics by cytochrome P450;ko00140//Steroid hormone biosynthesis;ko00982//Drug metabolism - cytochrome P450;ko00591//Linoleic acid metabolism	GO:0042175//nuclear outer membrane-endoplasmic reticulum membrane network;GO:0043231//intracellular membrane-bounded organelle	GO:0046906//tetrapyrrole binding;GO:0046914//transition metal ion binding;GO:0016712//oxidoreductase activity, acting on paired donors, with incorporation or reduction of molecular oxygen, reduced flavin or flavoprotein as one donor, and incorporation of one atom of oxygen	GO:0044710
Unigene0049846	4.68161	1.82463	-1.3594	Down	5.1248	2.47331	-1.05105	Down	sorting nexin-25 [Danio rerio]	-	-	-	-
Unigene0044625	0.878934	2.61208	1.57137	Up	1.35772	3.0145	1.15073	Up	Integrin, alpha 5 (fibronectin receptor, alpha polypeptide) [Danio rerio]	ko04810//Regulation of actin cytoskeleton;ko04510//Focal adhesion;ko05414//Dilated cardiomyopathy;ko05410//Hypertrophic cardiomyopathy (HCM);ko04145//Phagosome;ko04512//ECM-receptor interaction;ko05412//Arrhythmogenic right ventricular cardiomyopathy (ARVC);ko05100//Bacterial invasion of epithelial cells;ko05131//Shigellosis;ko05133//Pertussis;ko04640//Hematopoietic cell lineage	-	-	-
Unigene0032461	0.001	4.28601	12.0654	Up	2.48949	8.45502	1.76396	Up	Sec23 homolog A (S. cerevisiae) [Danio rerio]	ko04141//Protein processing in endoplasmic reticulum	GO:0000139//Golgi membrane;GO:0030868//smooth endoplasmic reticulum membrane;GO:0030127//COPII vesicle coat;GO:0048471//perinuclear region of cytoplasm	GO:0008270//zinc ion binding	GO:0051216//cartilage development;GO:0035138//pectoral fin morphogenesis;GO:0006888//ER to Golgi vesicle-mediated transport;GO:0006886//intracellular protein transport;GO:0048702//embryonic neurocranium morphogenesis
Unigene0060619	136.076	62.6274	-1.11954	Down	102.622	46.2264	-1.15056	Down	PREDICTED: nucleosome assembly protein 1, like 1 isoform X1 [Danio rerio]	-	GO:0043231//intracellular membrane-bounded organelle	-	GO:0034728//nucleosome organization;GO:0009620//response to fungus
Unigene0018159	63.504	10.9569	-2.53501	Down	54.3609	8.00543	-2.76352	Down	PREDICTED: butyrate response factor 2 isoform X1 [Danio rerio]	-	-	GO:0003676//nucleic acid binding	GO:0039019;GO:0044763;GO:0061326//renal tubule development;GO:0006402//mRNA catabolic process;GO:0050794//regulation of cellular process
Unigene0018018	1.56842	0.0827303	-4.24475	Down	0.991097	0.045334	-4.45036	Down	PREDICTED: sphingosine kinase 2-like [Danio rerio]	ko01100//Metabolic pathways;ko04020//Calcium signaling pathway;ko05152//Tuberculosis;ko04666//Fc gamma R-mediated phagocytosis;ko04370//VEGF signaling pathway;ko00600//Sphingolipid metabolism	-	-	-
Unigene0026171	23.0235	8.58354	-1.42346	Down	130.874	6.87442	-4.2508	Down	CCU81505 Cyprinus carpio c-fos transcription factor mRNA, complete cds	ko05200//Pathways in cancer;ko04010//MAPK signaling pathway;ko04725//Cholinergic synapse;ko04380//Osteoclast differentiation;ko04660//T cell receptor signaling pathway;ko05142//Chagas disease (American trypanosomiasis);ko04662//B cell receptor signaling pathway;ko05210//Colorectal cancer;ko04620//Toll-like receptor signaling pathway;ko05133//Pertussis;ko05140//Leishmaniasis;ko05323//Rheumatoid ar…	GO:0043231//intracellular membrane-bounded organelle	GO:0001071//nucleic acid binding transcription factor activity;GO:0003677//DNA binding	GO:0044763;GO:0051716//cellular response to stimulus;GO:0006351//transcription, DNA-templated;GO:0042221//response to chemical;GO:0050794//regulation of cellular process
Unigene0040984	183.724	61.2013	-1.58591	Down	164.703	52.0701	-1.66134	Down	zinc finger protein 395a [Danio rerio]	-	-	-	-
Unigene0025344	38.4415	9.29772	-2.04771	Down	23.3996	7.48015	-1.64535	Down	PREDICTED: TBC1 domain family member 2B isoform X2 [Danio rerio]	-	-	GO:0005099//Ras GTPase activator activity	GO:0032313//regulation of Rab GTPase activity
Unigene0057932	73.8567	27.1694	-1.44274	Down	74.9197	30.2674	-1.30758	Down	PREDICTED: cysteine/serine-rich nuclear protein 1 [Danio rerio]	-	-	-	GO:0044699;GO:0032502//developmental process
Unigene0006568	23.1813	78.8018	1.76527	Up	56.5164	138.461	1.29274	Up	CCU62621 Cyprinus carpio nephrosin precursor mRNA, complete cds	-	-	GO:0046914//transition metal ion binding;GO:0004175//endopeptidase activity	GO:0016485//protein processing
Unigene0029803	83.2984	15.723	-2.40542	Down	128.793	10.0901	-3.67404	Down	Cyprinus carpio insulin-like growth factor binding protein-1 mRNA, complete cds	-	-	GO:0005520//insulin-like growth factor binding	GO:0016049//cell growth
Unigene0034013	4.94517	1.17801	-2.06967	Down	2.88662	0.484138	-2.57589	Down	PREDICTED: zinc finger protein 347-like [Pongo abelii]	-	-	-	-
Unigene0002386	9.49085	3.14709	-1.59252	Down	8.05908	2.76545	-1.5431	Down	PREDICTED: round spermatid basic protein 1-like isoform X1 [Danio rerio]	-	-	-	-
Unigene0059487	220.132	79.2523	-1.47384	Down	320.157	87.6979	-1.86817	Down	PREDICTED: coiled-coil domain-containing glutamate-rich protein 1 [Danio rerio]	-	-	-	-
Unigene0005209	7.42736	1.21885	-2.60732	Down	4.36944	0.222633	-4.29471	Down	cellular myelocytomatosis oncogene [Cyprinus carpio]	ko05200//Pathways in cancer;ko04010//MAPK signaling pathway;ko04310//Wnt signaling pathway;ko04110//Cell cycle;ko04630//Jak-STAT signaling pathway;ko04012//ErbB signaling pathway;ko04350//TGF-beta signaling pathway;ko05222//Small cell lung cancer;ko05220//Chronic myeloid leukemia;ko05210//Colorectal cancer;ko05221//Acute myeloid leukemia;ko05213//Endometrial cancer;ko05219//Bladder cancer;ko05216…	GO:0043231//intracellular membrane-bounded organelle	GO:0001071//nucleic acid binding transcription factor activity;GO:0005515//protein binding	GO:0006351//transcription, DNA-templated
Unigene0016103	0.409085	4.1538	3.34396	Up	1.02814	8.27699	3.00907	Up	PREDICTED: cAMP-regulated D2 protein [Danio rerio]	-	-	-	-
Unigene0017528	12.1121	24.7715	1.03223	Up	5.975	12.1317	1.02177	Up	PREDICTED: apolipoprotein B-100-like [Maylandia zebra]	ko04975//Fat digestion and absorption;ko04977//Vitamin digestion and absorption	GO:0034358//plasma lipoprotein particle	GO:0005488//binding	GO:0044707;GO:0051179//localization;GO:0006629//lipid metabolic process;GO:0050789//regulation of biological process;GO:0044767;GO:0009987//cellular process
Unigene0045034	6.2947	1.64944	-1.93216	Down	7.75702	0.780594	-3.31286	Down	novel protein [Danio rerio]	-	-	-	-
Unigene0052050	74.5203	234.258	1.65239	Up	141.937	291.967	1.04056	Up	basic protein N23 [Pinctada fucata]	-	-	-	-
Unigene0072947	2.913	8.82307	1.59877	Up	0.732114	5.80176	2.98635	Up	PREDICTED: solute carrier family 12 member 9-like [Oreochromis niloticus]	-	-	-	-
Unigene0069779	11.9193	2.22593	-2.42082	Down	5.88736	0.7667	-2.94089	Down	LOC797572 protein [Danio rerio]	-	-	-	-
Unigene0036698	27.1897	9.5707	-1.50636	Down	59.9876	10.7066	-2.48617	Down	PREDICTED: neoverrucotoxin subunit beta-like isoform X2 [Danio rerio]	-	-	-	-
Unigene0044501	0.978882	8.58408	3.13246	Up	2.75541	6.83295	1.31024	Up	PREDICTED: hypothetical protein LOC100334705 [Danio rerio]	-	-	-	-
Unigene0025795	7.20442	2.45892	-1.55086	Down	7.60782	3.61354	-1.07407	Down	Inorganic pyrophosphatase [Tupaia chinensis]	ko00190//Oxidative phosphorylation	-	-	-
Unigene0043460	4.27378	0.08966	-5.5749	Down	4.00352	1.17915	-1.76352	Down	PREDICTED: hypothetical protein LOC100006305 [Danio rerio]	-	-	-	-
Unigene0057641	1.30132	0.64276	-1.01762	Down	2.13447	0.577402	-1.88623	Down	PREDICTED: spectrin beta chain, erythrocyte isoform X1 [Danio rerio]	ko04530//Tight junction	GO:0071944//cell periphery;GO:0005737//cytoplasm;GO:0043232	-	GO:0044699
Unigene0030288	4.71662	1.1681	-2.01359	Down	2.45178	0.675	-1.86087	Down	extracellular sulfatase Sulf-1 precursor [Danio rerio]	-	-	-	-
Unigene0009536	83.4911	1.55695	-5.74483	Down	54.7903	15.7836	-1.7955	Down	uncharacterized protein LOC100327252 precursor [Danio rerio] >gi|165993171|emb|CAP71897.1| si:dkey-19a16.1 [Danio rerio]	-	-	-	-
Unigene0046759	17.1719	50.5924	1.55887	Up	14.6659	29.773	1.02154	Up	uncharacterized protein LOC777713 [Danio rerio] >gi|117558182|gb|AAI25852.1| Zgc:153038 [Danio rerio]	ko04976//Bile secretion	GO:0031224//intrinsic component of membrane	GO:0016788//hydrolase activity, acting on ester bonds	-
Unigene0043242	2.30977	0.56566	-2.02974	Down	2.51158	0.810682	-1.63139	Down	glucose transporter X [Ctenopharyngodon idella]	ko05200//Pathways in cancer;ko04976//Bile secretion;ko04920//Adipocytokine signaling pathway;ko05211//Renal cell carcinoma	GO:0031224//intrinsic component of membrane	GO:0022891//substrate-specific transmembrane transporter activity	GO:0044763;GO:0008645//hexose transport;GO:0044710;GO:0044238
Unigene0053522	217.159	846.103	1.96208	Up	224.737	908.63	2.01546	Up	si:ch73-252g14.4 [Danio rerio]	-	-	-	-
Unigene0037844	3.81488	17.3848	2.18812	Up	3.67364	14.381	1.96888	Up	PREDICTED: uncharacterized protein LOC795321 [Danio rerio]	-	-	-	-
Unigene0054422	16.3949	4.38946	-1.90113	Down	8.70472	3.30281	-1.3981	Down	PREDICTED: proactivator polypeptide-like 1-like [Danio rerio]	ko04142//Lysosome	-	-	-
Unigene0026524	3.07398	0.227002	-3.75933	Down	3.33751	0.497564	-2.74582	Down	protein phosphatase 1 regulatory subunit 3D [Danio rerio]	ko04910//Insulin signaling pathway	-	-	-
Unigene0054980	0.179676	8.55536	5.57336	Up	0.285996	3.07491	3.42648	Up	Fibroblast growth factor receptor 4 [Danio rerio]	ko04010//MAPK signaling pathway;ko04810//Regulation of actin cytoskeleton;ko04144//Endocytosis	GO:0031224//intrinsic component of membrane	GO:0032550;GO:0004714//transmembrane receptor protein tyrosine kinase activity	GO:0006468//protein phosphorylation;GO:0007169//transmembrane receptor protein tyrosine kinase signaling pathway;GO:0008283//cell proliferation
Unigene0049153	1.0643	3.57705	1.74887	Up	1.15225	3.64418	1.66115	Up	PREDICTED: amyloid-like protein 2-like isoform X1 [Maylandia zebra]	-	-	-	-
Unigene0036384	4.90544	0.001	-12.2602	Down	2.6554	0.095434	-4.79828	Down	LOC553308 protein, partial [Danio rerio]	-	-	-	-
Unigene0039701	19.8288	6.42329	-1.62621	Down	18.2625	4.60999	-1.98605	Down	Arrdc2 protein [Danio rerio]	-	GO:0016020//membrane;GO:0031982//vesicle	-	GO:0007154//cell communication
Unigene0056843	0.661175	2.46781	1.90013	Up	2.25414	4.94386	1.13306	Up	vascular cell adhesion protein 1 precursor [Danio rerio]	ko04670//Leukocyte transendothelial migration;ko04514//Cell adhesion molecules (CAMs);ko05144//Malaria;ko05143//African trypanosomiasis	-	-	-
Unigene0011941	9.90206	31.5139	1.67019	Up	0.445729	5.83102	3.70951	Up	zona pellucida glycoprotein 2.1 [Gobiocypris rarus]	-	-	-	-
Unigene0055295	3.12107	0.72025	-2.11547	Down	2.58855	0.236807	-3.45036	Down	PREDICTED: collagen alpha-1(XXIV) chain-like [Maylandia zebra]	-	-	-	-
Unigene0047132	39.8214	88.6121	1.15396	Up	42.061	88.6488	1.07562	Up	novel protein similar to H.sapiens OLFM1, olfactomedin 1 (OLFM1, zgc:92039) [Danio rerio]	-	-	-	-
Unigene0020286	6.11654	2.60691	-1.23037	Down	5.54586	1.90962	-1.53812	Down	PREDICTED: iporin isoform X1 [Danio rerio]	-	-	-	-
Unigene0027962	0.752485	1.88122	1.32193	Up	1.04016	3.42562	1.71956	Up	Cyprinus carpio cSmad4-4-1 mRNA for Smad4 type4, complete cds	ko05200//Pathways in cancer;ko04310//Wnt signaling pathway;ko04520//Adherens junction;ko04110//Cell cycle;ko04350//TGF-beta signaling pathway;ko05220//Chronic myeloid leukemia;ko05212//Pancreatic cancer;ko05210//Colorectal cancer	GO:0043231//intracellular membrane-bounded organelle;GO:0043234//protein complex	GO:0001071//nucleic acid binding transcription factor activity	GO:0007178//transmembrane receptor protein serine/threonine kinase signaling pathway;GO:0006351//transcription, DNA-templated
Unigene0055786	3.12586	7.12573	1.18879	Up	1.47558	5.14211	1.80108	Up	PREDICTED: acetyl-CoA carboxylase 2 [Danio rerio]	ko01100//Metabolic pathways;ko04910//Insulin signaling pathway;ko04920//Adipocytokine signaling pathway;ko00620//Pyruvate metabolism;ko00640//Propanoate metabolism;ko00061//Fatty acid biosynthesis	-	-	-
Unigene0001591	0.758798	10.9734	3.85415	Up	1.27137	7.76164	2.60997	Up	novel protein similar to H.sapiens SOD3, superoxide dismutase 3, extracellular (SOD3) [Danio rerio]	-	GO:0044421;GO:0044431//Golgi apparatus part	GO:0016209//antioxidant activity;GO:0046914//transition metal ion binding	GO:0006950//response to stress;GO:0006801//superoxide metabolic process;GO:0010038//response to metal ion
Unigene0031729	1053.91	427.191	-1.3028	Down	936.861	428.829	-1.12743	Down	PREDICTED: bile salt-activated lipase [Danio rerio]	ko01100//Metabolic pathways;ko04972//Pancreatic secretion;ko00561//Glycerolipid metabolism;ko04975//Fat digestion and absorption;ko00100//Steroid biosynthesis	-	-	-
Unigene0073558	47.1462	9.10963	-2.37168	Down	19.6213	7.11387	-1.46371	Down	Si:ch211-132b12.7 protein [Danio rerio]	-	-	-	-
Unigene0061248	6.86395	32.3374	2.23609	Up	5.07763	14.1498	1.47856	Up	PREDICTED: acetoacetyl-CoA synthetase isoform X1 [Danio rerio]	ko00650//Butanoate metabolism	-	-	-
Unigene0008840	4.01994	0.337339	-3.5749	Down	2.29618	0.0924264	-4.63479	Down	erythropoietin-I [Cyprinus carpio]	ko04060//Cytokine-cytokine receptor interaction;ko04630//Jak-STAT signaling pathway;ko04640//Hematopoietic cell lineage	-	-	-
Unigene0040230	0.110389	0.917085	3.05445	Up	0.13317	0.714721	2.42411	Up	PREDICTED: disintegrin and metalloproteinase domain-containing protein 8 [Danio rerio]	-	-	-	-
Unigene0031464	2.47496	8.51529	1.78265	Up	1.58333	7.9666	2.331	Up	PREDICTED: fatty acid synthase [Danio rerio]	ko01100//Metabolic pathways;ko04910//Insulin signaling pathway;ko00061//Fatty acid biosynthesis	GO:0005739//mitochondrion;GO:0042470//melanosome;GO:0042587//glycogen granule;GO:0005794//Golgi apparatus;GO:0005886//plasma membrane	GO:0008144//drug binding;GO:0031177//phosphopantetheine binding;GO:0004319//enoyl-[acyl-carrier-protein] reductase (NADPH, B-specific) activity;GO:0008270//zinc ion binding;GO:0004314//[acyl-carrier-protein] S-malonyltransferase activity;GO:0004316//3-oxoacyl-[acyl-carrier-protein] reductase (NADPH) activity;GO:0004320//oleoyl-[acyl-carrier-protein] hydrolase activity;GO:0016296//palmitoyl-[acyl-…	GO:0006633//fatty acid biosynthetic process;GO:0006084//acetyl-CoA metabolic process
Unigene0022642	2.16464	5.58454	1.36731	Up	1.22756	5.44655	2.14955	Up	Integrin, alpha 5 (fibronectin receptor, alpha polypeptide) [Danio rerio]	ko04810//Regulation of actin cytoskeleton;ko04510//Focal adhesion;ko05414//Dilated cardiomyopathy;ko05410//Hypertrophic cardiomyopathy (HCM);ko04145//Phagosome;ko04512//ECM-receptor interaction;ko05412//Arrhythmogenic right ventricular cardiomyopathy (ARVC);ko05100//Bacterial invasion of epithelial cells;ko05131//Shigellosis;ko05133//Pertussis;ko04640//Hematopoietic cell lineage	-	-	-
Unigene0050538	65.2129	5.03972	-3.69374	Down	24.4702	6.90408	-1.82551	Down	SOX4 HMG-box protein [Carassius auratus auratus]	-	-	-	-
Unigene0061341	17.1905	8.40882	-1.03164	Down	23.9286	7.28331	-1.71607	Down	Zgc:154071 [Danio rerio]	-	-	-	-
Unigene0063469	7.73881	72.1205	3.22022	Up	13.748	102.098	2.89266	Up	cytosolic 10-formyltetrahydrofolate dehydrogenase [Danio rerio]	ko00670//One carbon pool by folate	-	-	-
Unigene0038930	224.64	88.7496	-1.3398	Down	292.718	79.0975	-1.88781	Down	MAP kinase-interacting serine/threonine kinase 2b [Danio rerio]	ko04010//MAPK signaling pathway;ko04910//Insulin signaling pathway	-	-	-
Unigene0044593	3.56659	17.1197	2.26304	Up	2.86841	18.5217	2.69089	Up	PREDICTED: fatty acid synthase [Danio rerio]	ko01100//Metabolic pathways;ko04910//Insulin signaling pathway;ko00061//Fatty acid biosynthesis	GO:0005739//mitochondrion;GO:0042587//glycogen granule;GO:0005794//Golgi apparatus;GO:0005886//plasma membrane	GO:0031177//phosphopantetheine binding;GO:0004319//enoyl-[acyl-carrier-protein] reductase (NADPH, B-specific) activity;GO:0008270//zinc ion binding;GO:0004314//[acyl-carrier-protein] S-malonyltransferase activity;GO:0004316//3-oxoacyl-[acyl-carrier-protein] reductase (NADPH) activity;GO:0004320//oleoyl-[acyl-carrier-protein] hydrolase activity;GO:0016296//palmitoyl-[acyl-carrier-protein] hydrolas…	GO:0006633//fatty acid biosynthetic process
Unigene0014438	1.19795	0.0597734	-4.32493	Down	1.07411	0.262034	-2.03532	Down	PREDICTED: KN motif and ankyrin repeat domain-containing protein 4-like isoform X1 [Maylandia zebra]	-	-	-	-
Unigene0050341	2.47128	7.50891	1.60335	Up	0.414065	4.79178	3.53263	Up	PREDICTED: zinc finger protein 271 isoform X3 [Danio rerio]	-	-	-	-
Unigene0008181	1.46543	0.235253	-2.63903	Down	1.98562	0.257825	-2.94513	Down	uncharacterized protein LOC100158494 [Xenopus (Silurana) tropicalis] >gi|156914747|gb|AAI52673.1| Dystrobrevin binding protein 1a [Danio rerio] >gi|183986316|gb|AAI66106.1| LOC100158494 protein [Xenopus (Silurana) tropicalis]	-	GO:0030659//cytoplasmic vesicle membrane;GO:0030424//axon;GO:0030425//dendrite;GO:0008021//synaptic vesicle;GO:0044459;GO:0044430//cytoskeletal part;GO:0030427//site of polarized growth	GO:0005515//protein binding	GO:0008277//regulation of G-protein coupled receptor protein signaling pathway;GO:0048858//cell projection morphogenesis;GO:0030036//actin cytoskeleton organization;GO:0048193//Golgi vesicle transport
Unigene0012291	0.538385	5.4667	3.34396	Up	0.766759	3.49487	2.18839	Up	pre-mRNA-splicing factor ATP-dependent RNA helicase DHX32 [Dicentrarchus labrax]	-	-	GO:0097159//organic cyclic compound binding;GO:1901363	-
Unigene0059601	3.21691	1.361	-1.241	Down	3.36872	0.632795	-2.41239	Down	cytochrome P450, family 2, subfamily AD, polypeptide 6 [Danio rerio] >gi|55251121|emb|CAH69010.1| novel protein similar to cytochrome P450, family 2, subfamily J [Danio rerio] >gi|190337478|gb|AAI62823.1| Cytochrome P450, family 2, subfamily J, polypeptide 29 [Danio rerio] >gi|190338134|gb|AAI62824.1| Cytochrome P450, family 2, subfamily J, polypeptide 29 [Danio rerio]	ko01100//Metabolic pathways;ko00590//Arachidonic acid metabolism;ko00591//Linoleic acid metabolism	-	GO:0004497//monooxygenase activity;GO:0046914//transition metal ion binding	GO:0008152//metabolic process
Unigene0042278	15.1533	4.34851	-1.80104	Down	13.1026	5.40117	-1.27851	Down	Cyprinus carpio mRNA for leptin-I (ob1 gene)	ko04080//Neuroactive ligand-receptor interaction;ko04060//Cytokine-cytokine receptor interaction;ko04630//Jak-STAT signaling pathway;ko04920//Adipocytokine signaling pathway	-	GO:0005102//receptor binding	GO:0007154//cell communication
Unigene0032724	1.95675	5.09358	1.38022	Up	1.41633	3.76112	1.409	Up	LOC407614 protein, partial [Danio rerio]	ko01100//Metabolic pathways;ko00510//N-Glycan biosynthesis	-	-	-
Unigene0032647	20.514	1.11026	-4.20764	Down	8.86715	1.48718	-2.57589	Down	transcription factor Sox4b [Acipenser schrenckii]	-	-	-	-
Unigene0006009	68.4589	32.4628	-1.07645	Down	141.319	18.4883	-2.93427	Down	Cyprinus carpio hsp70 protein mRNA, complete cds	ko04010//MAPK signaling pathway;ko04144//Endocytosis;ko05164//Influenza A;ko04141//Protein processing in endoplasmic reticulum;ko03040//Spliceosome;ko05145//Toxoplasmosis;ko05162//Measles;ko05020//Prion diseases;ko04612//Antigen processing and presentation	-	GO:0032550	GO:0050896//response to stimulus
Unigene0015920	4.70019	16.2502	1.78967	Up	3.7801	21.7862	2.52692	Up	Ppp1r3b protein [Danio rerio]	ko04910//Insulin signaling pathway	-	-	-
Unigene0004520	31.0363	6.8212	-2.18586	Down	22.9232	4.69899	-2.28639	Down	preproghrelin [Cyprinus carpio]	-	-	GO:0005179//hormone activity	GO:0030072//peptide hormone secretion;GO:0007166//cell surface receptor signaling pathway
Unigene0035213	1.94817	5.08489	1.3841	Up	2.43125	5.36888	1.14293	Up	lysophosphatidic acid receptor 6 [Danio rerio]	ko04080//Neuroactive ligand-receptor interaction	GO:0031224//intrinsic component of membrane	GO:0004888//transmembrane signaling receptor activity	GO:0007166//cell surface receptor signaling pathway
Unigene0022197	1.57608	7.61658	2.2728	Up	3.16889	7.50325	1.24354	Up	tetraspanin-17 [Danio rerio]	-	-	-	-
Unigene0047067	46.8054	18.0624	-1.37369	Down	41.231	8.94751	-2.20417	Down	Bhlhe40 protein [Danio rerio]	ko04710//Circadian rhythm - mammal	-	-	-
Unigene0009267	31.6021	14.0723	-1.16717	Down	29.0072	9.86242	-1.5564	Down	PREDICTED: protein Tob2-like [Danio rerio]	ko03018//RNA degradation	GO:0044424	GO:0005488//binding	GO:0050789//regulation of biological process;GO:0044699;GO:0032501//multicellular organismal process
Unigene0067166	0.001	79.8738	16.2854	Up	0.001	92.0517	16.4902	Up	PREDICTED: cytochrome P450 2G1-like [Danio rerio]	ko01100//Metabolic pathways;ko00983//Drug metabolism - other enzymes;ko00830//Retinol metabolism;ko00980//Metabolism of xenobiotics by cytochrome P450;ko00982//Drug metabolism - cytochrome P450;ko00232//Caffeine metabolism	-	GO:0046872//metal ion binding;GO:0004497//monooxygenase activity	-
Unigene0032813	9.39675	0.001	-13.1979	Down	5.62777	0.001	-12.4583	Down	PREDICTED: NACHT, LRR and PYD domains-containing protein 3-like [Danio rerio]	ko05164//Influenza A;ko05133//Pertussis;ko04621//NOD-like receptor signaling pathway	-	-	-
Unigene0008709	0.001	5.58581	12.4476	Up	0.268384	4.68134	4.12455	Up	PREDICTED: guanylate-binding protein 6 isoform X1 [Danio rerio]	-	-	GO:0017111//nucleoside-triphosphatase activity;GO:0032550	GO:0009154//purine ribonucleotide catabolic process
Unigene0064894	1.35467	0.250094	-2.4374	Down	1.96108	0.328908	-2.57589	Down	ras-like protein family member 12 [Danio rerio] >gi|82187915|sp|Q7SZ59.1|RASLC_DANRE RecName: Full=Ras-like protein family member 12; AltName: Full=RAS-like protein Ris >gi|32449987|gb|AAH54128.1| Zgc:63633 [Danio rerio]	-	GO:0016020//membrane	GO:0003924//GTPase activity;GO:0005525//GTP binding	GO:0007264//small GTPase mediated signal transduction;GO:0006184//GTP catabolic process
Unigene0061639	0.001	0.384689	8.58755	Up	0.001	0.459925	8.84526	Up	PREDICTED: uro-adherence factor A-like [Maylandia zebra]	-	-	-	-
Unigene0060330	12.2553	86.4431	2.81834	Up	19.4064	124.825	2.68531	Up	PREDICTED: angiopoietin-related protein 3 isoform X1 [Danio rerio]	-	-	-	-
Unigene0026453	11.0996	4.56693	-1.28121	Down	11.072	2.69841	-2.03673	Down	cytokine receptor-like factor 3 [Danio rerio]	-	-	-	-
Unigene0015217	0.830109	5.51705	2.73253	Up	0.001	6.21435	12.6014	Up	PREDICTED: fatty acid synthase [Danio rerio]	ko01100//Metabolic pathways;ko04910//Insulin signaling pathway;ko00061//Fatty acid biosynthesis	GO:0005739//mitochondrion;GO:0042470//melanosome;GO:0042587//glycogen granule;GO:0005794//Golgi apparatus;GO:0005886//plasma membrane	GO:0031177//phosphopantetheine binding;GO:0004319//enoyl-[acyl-carrier-protein] reductase (NADPH, B-specific) activity;GO:0008270//zinc ion binding;GO:0004314//[acyl-carrier-protein] S-malonyltransferase activity;GO:0004316//3-oxoacyl-[acyl-carrier-protein] reductase (NADPH) activity;GO:0004320//oleoyl-[acyl-carrier-protein] hydrolase activity;GO:0016296//palmitoyl-[acyl-carrier-protein] hydrolas…	GO:0006633//fatty acid biosynthetic process
Unigene0008140	4.25516	10.9039	1.35756	Up	0.267358	1.70395	2.67204	Up	ZP2 [Cyprinus carpio]	-	-	-	-
Unigene0054839	9.76138	4.69105	-1.05717	Down	14.0116	6.87182	-1.02786	Down	novel protein similar to H.sapiens FMNL2, formin-like 2 (FMNL2) [Danio rerio]	-	-	-	-
Unigene0065587	18.7653	6.92875	-1.4374	Down	28.2973	4.74596	-2.57589	Down	heat-shock protein 90 [Carassius carassius]	ko05200//Pathways in cancer;ko04141//Protein processing in endoplasmic reticulum;ko05215//Prostate cancer;ko04914//Progesterone-mediated oocyte maturation;ko04621//NOD-like receptor signaling pathway;ko04612//Antigen processing and presentation	-	-	-
Unigene0049169	14.7542	5.56958	-1.40549	Down	18.1971	7.48688	-1.28127	Down	PREDICTED: cAMP-responsive element modulator isoform X3 [Danio rerio]	-	-	GO:0003677//DNA binding	-
Unigene0040401	0.001	1.79423	10.8091	Up	1.66456	4.22407	1.34349	Up	novel protein [Danio rerio]	-	-	-	-
Unigene0030791	4.79012	15.996	1.73958	Up	6.65677	18.1009	1.44317	Up	carbonic anhydrase 2 [Gymnocypris przewalskii]	ko04972//Pancreatic secretion;ko04971//Gastric acid secretion;ko04976//Bile secretion;ko04964//Proximal tubule bicarbonate reclamation;ko04966//Collecting duct acid secretion	-	-	-
Unigene0054007	1.66638	11.9211	2.83872	Up	0.628208	13.3659	4.41117	Up	elongation of very long chain fatty acids protein 6 [Danio rerio]	ko00062//Fatty acid elongation in mitochondria;ko01040//Biosynthesis of unsaturated fatty acids	GO:0031227//intrinsic component of endoplasmic reticulum membrane	GO:0016746//transferase activity, transferring acyl groups	GO:0001676//long-chain fatty acid metabolic process;GO:0030497//fatty acid elongation
Unigene0008868	52.7451	13.3623	-1.98087	Down	34.6251	7.91133	-2.12983	Down	PREDICTED: coiled-coil domain-containing glutamate-rich protein 1 [Danio rerio]	-	-	-	-
Unigene0054358	12.1656	3.94672	-1.62408	Down	9.084	4.2808	-1.08545	Down	PREDICTED: SLAIN motif-containing protein 2 isoform X1 [Danio rerio]	-	-	-	-
Unigene0007128	2.74087	23.8949	3.12399	Up	6.27622	14.018	1.15931	Up	PREDICTED: protein phosphatase 1 regulatory subunit 1C isoform X3 [Danio rerio]	-	-	GO:0019212//phosphatase inhibitor activity	GO:1901992;GO:0016049//cell growth;GO:0044092//negative regulation of molecular function;GO:0007154//cell communication
Unigene0021769	1.23445	5.56341	2.1721	Up	2.19	7.41949	1.76039	Up	PREDICTED: olfactomedin-4-like [Danio rerio]	-	-	-	-
Unigene0007001	26.4447	53.6562	1.02076	Up	8.4764	45.4926	2.42411	Up	PREDICTED: long-chain-fatty-acid--CoA ligase ACSBG2-like [Takifugu rubripes]	ko01100//Metabolic pathways;ko04920//Adipocytokine signaling pathway;ko03320//PPAR signaling pathway;ko00071//Fatty acid metabolism	-	GO:0016874//ligase activity;GO:0036094//small molecule binding;GO:1901363;GO:0097159//organic cyclic compound binding	GO:0006631//fatty acid metabolic process
Unigene0005901	13.4699	37.0368	1.45922	Up	10.6602	41.8467	1.97288	Up	PREDICTED: long-chain-fatty-acid--CoA ligase ACSBG2-like [Oryzias latipes]	ko01100//Metabolic pathways;ko04920//Adipocytokine signaling pathway;ko03320//PPAR signaling pathway;ko00071//Fatty acid metabolism	-	-	-
Unigene0054987	1.0367	2.2798	1.13692	Up	0.459793	1.85077	2.00907	Up	BEN domain-containing protein 3 [Danio rerio]	-	-	-	-
Unigene0015989	4.62493	2.01921	-1.19564	Down	3.83267	1.45422	-1.3981	Down	type I inositol-1,4,5-trisphosphate 5-phosphatase [Danio rerio]	ko01100//Metabolic pathways;ko04910//Insulin signaling pathway;ko04070//Phosphatidylinositol signaling system;ko00562//Inositol phosphate metabolism	-	-	-
Unigene0010881	1.73818	0.182328	-3.25298	Down	4.68622	0.359678	-3.70365	Down	PREDICTED: myelin-associated glycoprotein isoform X4 [Danio rerio]	ko04514//Cell adhesion molecules (CAMs)	GO:0031224//intrinsic component of membrane	GO:0005515//protein binding	-
Unigene0031237	7.60987	15.7215	1.0468	Up	4.8573	11.731	1.2721	Up	PREDICTED: protein furry homolog-like isoform X6 [Danio rerio]	-	-	-	-
Unigene0034166	51.5507	16.6218	-1.63291	Down	27.2337	13.0579	-1.06047	Down	polyadenylate-binding protein 4 [Danio rerio] >gi|31419252|gb|AAH53126.1| Poly(A) binding protein, cytoplasmic 4 (inducible form) [Danio rerio]	ko03013//RNA transport;ko03015//mRNA surveillance pathway;ko03018//RNA degradation	-	GO:0003676//nucleic acid binding	-
Unigene0073322	0.40415	6.90166	4.09398	Up	0.609441	4.59964	2.91596	Up	KIAA0827 protein [Homo sapiens]	ko04010//MAPK signaling pathway;ko04360//Axon guidance;ko04310//Wnt signaling pathway;ko04380//Osteoclast differentiation;ko04660//T cell receptor signaling pathway;ko04650//Natural killer cell mediated cytotoxicity;ko04662//B cell receptor signaling pathway;ko04370//VEGF signaling pathway	GO:0043231//intracellular membrane-bounded organelle	GO:0003676//nucleic acid binding;GO:0001071//nucleic acid binding transcription factor activity	GO:0006357//regulation of transcription from RNA polymerase II promoter;GO:0003008
Unigene0021634	1.58198	0.376851	-2.06967	Down	2.30861	0.361383	-2.67543	Down	PREDICTED: heat-stable enterotoxin receptor-like [Danio rerio]	-	-	-	-
Unigene0024309	120.712	292.429	1.27652	Up	37.9819	159.574	2.07085	Up	fatty acid binding protein 7, brain, a [Danio rerio]	ko03320//PPAR signaling pathway	-	-	-
Unigene0027168	9.02917	2.89901	-1.63903	Down	7.30113	2.08501	-1.80807	Down	Zgc:92151 protein [Danio rerio]	-	-	-	-
Unigene0012508	2.94429	6.88514	1.22557	Up	4.68653	12.8079	1.45044	Up	PREDICTED: matrix metalloproteinase-17 [Danio rerio]	-	-	GO:0046872//metal ion binding;GO:0008233//peptidase activity	-
Unigene0063820	0.933616	0.114907	-3.02236	Down	1.91885	0.001	-10.906	Down	PREDICTED: VPS10 domain-containing receptor SorCS2 [Danio rerio]	-	GO:0031224//intrinsic component of membrane	-	-
Unigene0002444	0.158598	0.768595	2.27685	Up	0.11958	0.701949	2.55339	Up	PREDICTED: leucine-rich repeat-containing protein 16B-like isoform X2 [Danio rerio]	-	-	-	-
Unigene0063281	156.525	27.3468	-2.51695	Down	46.1937	13.9319	-1.7293	Down	Zinc finger protein 36, C3H type-like 2 [Danio rerio]	-	GO:0044444//cytoplasmic part	GO:0043169//cation binding	GO:0016070//RNA metabolic process;GO:0034645//cellular macromolecule biosynthetic process;GO:0043487//regulation of RNA stability
Unigene0047206	1.9064	0.499036	-1.93363	Down	1.34442	0.259066	-2.37559	Down	PREDICTED: non-lysosomal glucosylceramidase isoform X2 [Danio rerio]	-	-	-	-
Unigene0062537	39.8989	12.4051	-1.68542	Down	41.5372	19.4218	-1.09672	Down	PREDICTED: titin isoform X7 [Danio rerio]	-	-	-	-
Unigene0047859	6.4804	1.97462	-1.71451	Down	5.92444	1.78218	-1.73304	Down	TCDD-inducible poly [ADP-ribose] polymerase [Danio rerio]	-	-	-	-
Unigene0021057	60.1115	14.3693	-2.06466	Down	33.5413	8.6434	-1.95627	Down	dual specificity protein phosphatase 1 [Danio rerio]	ko04010//MAPK signaling pathway	-	GO:0016772//transferase activity, transferring phosphorus-containing groups;GO:0008138//protein tyrosine/serine/threonine phosphatase activity	GO:0006470//protein dephosphorylation;GO:0043407//negative regulation of MAP kinase activity
Unigene0037924	4.97518	1.04971	-2.24475	Down	4.00126	1.36613	-1.55036	Down	PREDICTED: checkpoint suppressor 1 isoform X2 [Danio rerio]	-	-	-	GO:0006351//transcription, DNA-templated
Unigene0023627	0.396444	2.69888	2.76717	Up	0.348729	2.3061	2.72528	Up	Wtip [Danio rerio]	-	-	-	-
Unigene0048971	0.56059	28.602	5.67302	Up	15.831	40.9357	1.3706	Up	PREDICTED: amphoterin-induced protein 1 [Danio rerio]	-	GO:0016021//integral component of membrane	GO:0005488//binding	GO:0008366//axon ensheathment;GO:0007417//central nervous system development;GO:0008038//neuron recognition;GO:0007409//axonogenesis
Unigene0034882	15.2508	3.51942	-2.11547	Down	9.828	4.84609	-1.02008	Down	novel protein similar to glutaminase [Danio rerio]	ko01100//Metabolic pathways;ko04724//Glutamatergic synapse;ko00330//Arginine and proline metabolism;ko00250//Alanine, aspartate and glutamate metabolism;ko04964//Proximal tubule bicarbonate reclamation;ko00471//D-Glutamine and D-glutamate metabolism	-	-	-
Unigene0006070	5.39762	14.5914	1.43473	Up	2.51934	8.38574	1.7349	Up	PREDICTED: probable saccharopine dehydrogenase-like [Oreochromis niloticus]	-	-	GO:0003824//catalytic activity;GO:0005488//binding	GO:0008152//metabolic process
Unigene0025123	11.5743	2.47556	-2.2251	Down	4.11506	0.713968	-2.52698	Down	PREDICTED: monocarboxylate transporter 6-like [Danio rerio]	-	-	-	-
Unigene0051894	4.52927	10.1761	1.16784	Up	2.83508	6.57045	1.2126	Up	Ppp1r3b protein [Danio rerio]	ko04910//Insulin signaling pathway	-	-	GO:0019222//regulation of metabolic process;GO:0006796//phosphate-containing compound metabolic process
Unigene0036012	256.378	118.131	-1.11788	Down	314.811	93.1245	-1.75725	Down	coenzyme Q-binding protein COQ10 homolog, mitochondrial [Danio rerio]	-	-	-	-
Unigene0042416	8.14445	2.17363	-1.90571	Down	8.68717	2.09807	-2.04982	Down	PREDICTED: neurofascin isoform X1 [Danio rerio]	ko04514//Cell adhesion molecules (CAMs)	-	-	-
Unigene0023235	2.90852	1.33288	-1.12574	Down	2.2811	1.12687	-1.0174	Down	PREDICTED: LOW QUALITY PROTEIN: delta/notch-like EGF repeat containing [Danio rerio]	-	-	-	-
Unigene0060776	0.730367	0.001	-9.51248	Down	0.342647	0.001	-8.42058	Down	PREDICTED: calcium-dependent secretion activator 1 isoform X11 [Danio rerio]	-	-	-	-
Unigene0028960	13.2035	6.13779	-1.10513	Down	15.9474	5.95792	-1.42044	Down	Fbxl5 protein [Danio rerio]	-	-	-	-
Unigene0005261	8.12039	3.33146	-1.2854	Down	7.18665	3.08939	-1.218	Down	cyclin-G2 [Danio rerio]	ko04115//p53 signaling pathway	-	-	-
Unigene0027475	1.73194	4.63628	1.42058	Up	1.46255	3.22388	1.14032	Up	PREDICTED: copine-4 [Danio rerio]	-	-	-	-
Unigene0025401	9.58363	3.6661	-1.38633	Down	18.2274	4.27988	-2.09047	Down	PREDICTED: heat shock protein HSP 90-alpha isoform X1 [Danio rerio]	ko05200//Pathways in cancer;ko04141//Protein processing in endoplasmic reticulum;ko05215//Prostate cancer;ko04914//Progesterone-mediated oocyte maturation;ko04621//NOD-like receptor signaling pathway;ko04612//Antigen processing and presentation	-	GO:0005515//protein binding;GO:0032550	GO:0050896//response to stimulus;GO:0044267//cellular protein metabolic process
Unigene0064388	39.2597	19.4641	-1.01223	Down	37.0086	17.0889	-1.1148	Down	Cyprinus carpio D-amino acid oxidase mRNA, complete cds	ko01100//Metabolic pathways;ko04146//Peroxisome;ko00330//Arginine and proline metabolism;ko00260//Glycine, serine and threonine metabolism;ko00472//D-Arginine and D-ornithine metabolism	-	GO:0016641//oxidoreductase activity, acting on the CH-NH2 group of donors, oxygen as acceptor	GO:0044710
Unigene0054396	2.99382	25.0344	3.06385	Up	1.23929	47.0338	5.24611	Up	PREDICTED: uncharacterized protein C17orf67 homolog [Danio rerio]	-	-	-	-
Unigene0033897	3.56017	1.25193	-1.50779	Down	5.04477	2.40109	-1.0711	Down	procollagen lysine 2-oxoglutarate 5-dioxygenase 1 [Danio rerio]	ko00310//Lysine degradation	GO:0043231//intracellular membrane-bounded organelle	GO:0070815//peptidyl-lysine 5-dioxygenase activity;GO:0046914//transition metal ion binding;GO:0019842//vitamin binding	GO:0006950//response to stress;GO:0044710
Unigene0005879	3.26825	0.001	-11.6743	Down	3.18291	0.413289	-2.94513	Down	PREDICTED: novel ubiquitin-protein ligase protein-like [Saccoglossus kowalevskii]	-	-	-	-
Unigene0032911	18.1899	4.14742	-2.13285	Down	13.1126	4.21478	-1.63742	Down	PREDICTED: cyclic AMP-dependent transcription factor ATF-3 isoform X1 [Danio rerio]	-	-	-	-
Unigene0044535	0.490716	10.4183	4.40809	Up	0.295992	4.96431	4.06796	Up	membrane-spanning 4-domains, subfamily A, member 17A.16 [Danio rerio]	-	-	-	-
Unigene0038554	2.28241	0.677202	-1.7529	Down	3.90615	0.604736	-2.69137	Down	PREDICTED: protein ELFN1 [Danio rerio]	-	-	-	GO:0009987//cellular process
Unigene0027897	28.3707	6.77184	-2.06678	Down	30.0876	13.4639	-1.16007	Down	PREDICTED: 5'-nucleotidase, cytosolic II, like 1 isoform X1 [Danio rerio]	ko01100//Metabolic pathways;ko00230//Purine metabolism;ko00240//Pyrimidine metabolism;ko00760//Nicotinate and nicotinamide metabolism	-	-	-

## Sheet: pituitary
GeneID	WPFA-RPKM	TPFA-RPKM	log2 Ratio(TPFA/WPFA)	Up-Down-Regulation(TPFA/WPFA)	WPMA-RPKM	TPMA-RPKM	log2 Ratio(TPMA/WPMA)	Up-Down-Regulation(TPMA/WPMA)	Description	Pathway	GO Component	GO Function	GO Process
Unigene0000882	8701.1	22437	1.36661	Up	10595.4	27853.8	1.39444	Up	Cyprinus carpio somatolactin alpha mRNA, complete cds	ko04080//Neuroactive ligand-receptor interaction;ko04060//Cytokine-cytokine receptor interaction;ko04630//Jak-STAT signaling pathway	-	GO:0005102//receptor binding	-
Unigene0048682	63565.3	22367	-1.50687	Down	55318.5	25093.5	-1.14045	Down	RAD52 motif-containing protein 1 [Danio rerio]	ko04080//Neuroactive ligand-receptor interaction;ko04060//Cytokine-cytokine receptor interaction;ko04630//Jak-STAT signaling pathway	-	GO:0043169//cation binding;GO:0005102//receptor binding	-
Unigene0058519	50807.1	24905.6	-1.02856	Down	47735.5	23500.6	-1.02236	Down	Cyprinus carpio growth hormone (GH) mRNA, complete cds
Unigene0067895	30614.9	10744.7	-1.5106	Down	23396.3	10387.7	-1.1714	Down	Carp gonadotropin type I mRNA, complete cds	ko04080//Neuroactive ligand-receptor interaction;ko04912//GnRH signaling pathway;ko05320//Autoimmune thyroid disease	-	GO:0005102//receptor binding	-
Unigene0033528	6360.79	1933.94	-1.71766	Down	7431.39	2508.3	-1.56693	Down	Carp gonadotropin type II mRNA, complete cds	ko01100//Metabolic pathways;ko04080//Neuroactive ligand-receptor interaction;ko00230//Purine metabolism;ko04912//GnRH signaling pathway;ko00240//Pyrimidine metabolism;ko03020//RNA polymerase	-	GO:0005102//receptor binding	-
Unigene0006456	63.6805	191.516	1.58854	Up	55.3194	198.885	1.84607	Up	LIM domain only 4, like [Danio rerio]	-	-	-	-
Unigene0022140	412.635	163.615	-1.33456	Down	597.988	172.752	-1.79142	Down	eukaryotic translation initiation factor 4E-binding protein 3-like [Danio rerio]	-	-	-	-
Unigene0064224	67.0938	215.116	1.68086	Up	66.0531	136.417	1.04633	Up	Cyprinus carpio mRNA for serum amyloid A protein, complete cds	-	GO:0034358//plasma lipoprotein particle	-	GO:0002526//acute inflammatory response
Unigene0007155	309.649	126.1	-1.29607	Down	296.302	127.894	-1.21212	Down	PREDICTED: hypothetical protein LOC337520 [Danio rerio]	-	-	GO:0003824//catalytic activity	GO:0009987//cellular process;GO:0008152//metabolic process
Unigene0033317	10.5545	95.1441	3.17226	Up	29.582	115.289	1.96247	Up	protein slowmo homolog 2 [Danio rerio]	-	GO:0043231//intracellular membrane-bounded organelle	-	-
Unigene0032575	373.652	115.216	-1.69736	Down	467.976	110.91	-2.07705	Down	Mcl1b [Danio rerio]	-	GO:0044424	-	GO:0042981//regulation of apoptotic process;GO:0051716//cellular response to stimulus
Unigene0000754	624.302	123.203	-2.34121	Down	675.433	102.246	-2.72376	Down	Mcl1b [Danio rerio]	-	GO:0043231//intracellular membrane-bounded organelle;GO:0043234//protein complex;GO:0044444//cytoplasmic part	GO:0051400//BH domain binding;GO:0046983//protein dimerization activity	GO:0043066//negative regulation of apoptotic process;GO:0010033//response to organic substance;GO:0080135//regulation of cellular response to stress;GO:1901099//negative regulation of signal transduction in absence of ligand
Unigene0048286	36.2671	91.975	1.34258	Up	34.25	100.361	1.55102	Up	PREDICTED: transcription factor CP2-like 1 isoform X1 [Danio rerio]	-	GO:0031981//nuclear lumen	-	GO:0040007//growth;GO:0032989;GO:0010259//multicellular organismal aging;GO:0035272//exocrine system development;GO:0002064//epithelial cell development;GO:0006366//transcription from RNA polymerase II promoter
Unigene0021446	44.1701	95.5875	1.11375	Up	31.7214	97.9978	1.62729	Up	LIM domain only 4, like [Danio rerio]	-	-	GO:0046914//transition metal ion binding	-
Unigene0036785	211.267	80.5413	-1.39127	Down	190.334	89.5186	-1.08828	Down	Cbp/p300-interacting transactivator 3b [Ctenopharyngodon idella]	-	GO:0043231//intracellular membrane-bounded organelle	-	GO:0006351//transcription, DNA-templated
Unigene0023202	241.549	95.5622	-1.3378	Down	261.283	87.2478	-1.58242	Down	eukaryotic translation initiation factor 4E-binding protein 3-like [Danio rerio] >gi|61211670|sp|Q98TT6.1|4EB3L_DANRE RecName: Full=Eukaryotic translation initiation factor 4E-binding protein 3-like; Short=4E-BP3; Short=eIF4E-binding protein 3; AltName: Full=Eukaryotic translation initiation factor 4E-1A-binding protein; Short=4E-BP; Short=eIF4E-1A-binding protein >gi|12247854|gb|AAG50053.1|AF332…	-	-	GO:0003743//translation initiation factor activity;GO:0008190//eukaryotic initiation factor 4E binding	GO:0045947//negative regulation of translational initiation
Unigene0041564	30.1968	100.641	1.73675	Up	26.0327	86.5846	1.73379	Up	PREDICTED: kinesin-like protein KIF1B-like [Anolis carolinensis]	-	-	-	-
Unigene0052685	163.307	66.1131	-1.30458	Down	198.018	68.8927	-1.52321	Down	eukaryotic translation initiation factor 4E-binding protein 3-like [Danio rerio]	-	-	GO:0008135//translation factor activity, nucleic acid binding;GO:0031369//translation initiation factor binding	GO:0006413//translational initiation
Unigene0010826	21.7134	45.8287	1.07767	Up	25.1348	67.3258	1.42147	Up	novel protein similar to vertebrate asparaginyl-tRNA synthetase (NARS) [Danio rerio]	ko00970//Aminoacyl-tRNA biosynthesis	GO:0005739//mitochondrion	GO:0003676//nucleic acid binding;GO:0004816//asparagine-tRNA ligase activity;GO:0005524//ATP binding;GO:0004815//aspartate-tRNA ligase activity	GO:0006422//aspartyl-tRNA aminoacylation;GO:0006421//asparaginyl-tRNA aminoacylation
Unigene0062508	5.59022	13.8485	1.30876	Up	4.0726	64.6644	3.98895	Up	PREDICTED: myosin light chain 3-like [Oryzias latipes]	ko05414//Dilated cardiomyopathy;ko05410//Hypertrophic cardiomyopathy (HCM);ko04260//Cardiac muscle contraction	GO:0030017//sarcomere	GO:0003779//actin binding;GO:0046872//metal ion binding	GO:0006941//striated muscle contraction;GO:0043462//regulation of ATPase activity;GO:0006937//regulation of muscle contraction;GO:0008016//regulation of heart contraction;GO:0003208//cardiac ventricle morphogenesis
Unigene0010229	28.9817	63.2947	1.12694	Up	26.1811	64.0762	1.29126	Up	ventral anterior homeobox 1 [Danio rerio]	-	GO:0043231//intracellular membrane-bounded organelle	GO:0001071//nucleic acid binding transcription factor activity;GO:0044212//transcription regulatory region DNA binding	GO:0048699//generation of neurons;GO:0007417//central nervous system development;GO:0006351//transcription, DNA-templated;GO:0006928//cellular component movement;GO:0040011//locomotion;GO:0048468//cell development;GO:0048513//organ development
Unigene0062591	25.429	59.8246	1.23426	Up	16.3151	57.7574	1.82379	Up	transmembrane protein 107 [Danio rerio] >gi|82186058|sp|Q6NZZ4.1|TM107_DANRE RecName: Full=Transmembrane protein 107 >gi|41351480|gb|AAH65897.1| Transmembrane protein 107 [Danio rerio]	-	GO:0016021//integral component of membrane	-	-
Unigene0054396	1.64236	64.4193	5.29365	Up	2.5204	54.3084	4.42945	Up	PREDICTED: uncharacterized protein C17orf67 homolog [Danio rerio]	-	-	-	-
Unigene0033544	21.2237	71.5634	1.75354	Up	18.0389	53.8663	1.57827	Up	PREDICTED: ING (mammalian INhibitor of Growth) homolog family member (ing-3)-like [Saccoglossus kowalevskii]	-	-	-	-
Unigene0013667	19.5062	44.7338	1.19744	Up	16.0443	48.4117	1.59329	Up	PREDICTED: solute carrier family 23 member 2 isoform X2 [Danio rerio]	ko04977//Vitamin digestion and absorption	GO:0016021//integral component of membrane;GO:0043232;GO:0016323//basolateral plasma membrane	GO:0015932//nucleobase-containing compound transmembrane transporter activity;GO:0051183//vitamin transporter activity;GO:0005343//organic acid:sodium symporter activity;GO:0015145//monosaccharide transmembrane transporter activity	GO:0006818//hydrogen transport;GO:0015882//L-ascorbic acid transport;GO:0044763;GO:0006766//vitamin metabolic process;GO:0007519//skeletal muscle tissue development;GO:0005996//monosaccharide metabolic process;GO:0006725//cellular aromatic compound metabolic process;GO:0030001//metal ion transport;GO:0006950//response to stress
Unigene0037322	144.167	41.2526	-1.80518	Down	98.3159	47.8753	-1.03814	Down	novel protein with a Interferon-induced 6-16 family domain [Danio rerio]	-	-	-	-
Unigene0046120	26.4745	60.6088	1.19493	Up	16.6997	46.4379	1.47548	Up	PREDICTED: heme-binding protein 2 [Danio rerio]	-	-	-	-
Unigene0018102	26.2922	54.0116	1.03863	Up	15.0622	46.3266	1.62091	Up	stathmin-like 2a [Danio rerio]	ko04010//MAPK signaling pathway	GO:0030424//axon;GO:0031982//vesicle;GO:0030426//growth cone;GO:0048471//perinuclear region of cytoplasm;GO:0016020//membrane;GO:0005794//Golgi apparatus	GO:0005515//protein binding	GO:0007026//negative regulation of microtubule depolymerization;GO:0031115//negative regulation of microtubule polymerization;GO:0035556//intracellular signal transduction;GO:0031117//positive regulation of microtubule depolymerization;GO:0010976//positive regulation of neuron projection development;GO:0010977//negative regulation of neuron projection development
Unigene0035715	280.623	53.2885	-2.39674	Down	342.642	44.75	-2.93674	Down	gamma-aminobutyric acid receptor-associated protein-like [Danio rerio]	ko04140//Regulation of autophagy	-	-	-
Unigene0035046	22.6516	47.8236	1.07811	Up	19.7674	42.1178	1.09131	Up	SREBP1, sterol regulatory element-binding protein 1 [Danio rerio]	ko04910//Insulin signaling pathway	GO:0042175//nuclear outer membrane-endoplasmic reticulum membrane network;GO:0031981//nuclear lumen;GO:0044431//Golgi apparatus part	GO:0001071//nucleic acid binding transcription factor activity;GO:0044212//transcription regulatory region DNA binding;GO:0005515//protein binding	GO:0051716//cellular response to stimulus;GO:0031326;GO:0010243//response to organonitrogen compound;GO:1901700;GO:0046890//regulation of lipid biosynthetic process;GO:0033993//response to lipid;GO:0009725//response to hormone;GO:0044255//cellular lipid metabolic process;GO:0044281//small molecule metabolic process;GO:0006366//transcription from RNA polymerase II promoter;GO:0007154//cell communi…
Unigene0026257	15.1237	44.6021	1.5603	Up	8.72257	41.8568	2.26264	Up	synaptotagmin-9 [Danio rerio]	-	-	-	-
Unigene0012816	76.6217	34.738	-1.14124	Down	105.017	41.5173	-1.33884	Down	B-cell translocation gene 1-like [Danio rerio]	ko03018//RNA degradation	GO:0043231//intracellular membrane-bounded organelle	GO:0005515//protein binding	GO:0001525//angiogenesis;GO:0043065//positive regulation of apoptotic process;GO:0008213;GO:0030858//positive regulation of epithelial cell differentiation;GO:0045445//myoblast differentiation;GO:0007281//germ cell development;GO:0008283//cell proliferation
Unigene0069397	16.6684	44.4875	1.41629	Up	18.3836	40.8782	1.15291	Up	PREDICTED: nocturnin isoform X2 [Danio rerio]	-	-	-	-
Unigene0073931	9.9638	46.2256	2.21392	Up	5.91895	40.1665	2.76258	Up	tumor protein p53-inducible nuclear protein 1 [Danio rerio]	-	-	-	-
Unigene0050748	19.6005	43.3332	1.14458	Up	11.3031	38.3665	1.76313	Up	zinc finger SWIM domain-containing protein 5 [Danio rerio]	-	-	GO:0046914//transition metal ion binding	-
Unigene0000207	11.3193	35.6356	1.65453	Up	13.2286	38.2806	1.53296	Up	Selenoprotein P, plasma, 1a [Danio rerio] >gi|166796357|gb|AAI59241.1| Selenoprotein P, plasma, 1a [Danio rerio]	ko04950//Maturity onset diabetes of the young	-	-	-
Unigene0021998	22.9847	57.0087	1.31051	Up	9.24625	36.7634	1.99133	Up	PREDICTED: protein Jumonji [Danio rerio]	-	GO:0005634//nucleus	GO:0005488//binding	GO:0048513//organ development;GO:0016568//chromatin modification
Unigene0017717	10.563	29.3452	1.47411	Up	6.54989	35.2106	2.42647	Up	clock 2, partial [Phreatichthys andruzzii]	ko04710//Circadian rhythm - mammal;ko04711//Circadian rhythm - fly	-	-	-
Unigene0027489	17.7991	39.2123	1.13951	Up	12.7009	35.1668	1.46928	Up	DIRAS family, GTP-binding RAS-like 1a [Danio rerio]	-	-	-	-
Unigene0008868	129.138	34.8812	-1.88839	Down	193.984	34.9849	-2.47114	Down	PREDICTED: coiled-coil domain-containing glutamate-rich protein 1 [Danio rerio]	-	-	-	-
Unigene0038930	232.488	47.7907	-2.28236	Down	203.84	34.6029	-2.55847	Down	MAP kinase-interacting serine/threonine kinase 2b [Danio rerio]	ko04010//MAPK signaling pathway;ko04910//Insulin signaling pathway	-	-	-
Unigene0040984	153.495	42.4863	-1.85312	Down	152.192	34.531	-2.13993	Down	zinc finger protein 395a [Danio rerio]	-	-	-	-
Unigene0044516	14.1169	42.553	1.59183	Up	15.1069	34.0518	1.17253	Up	PREDICTED: inactive phospholipase D5-like [Danio rerio]	-	-	-	-
Unigene0062558	12.1886	33.2185	1.44645	Up	7.95146	33.8338	2.08917	Up	novel protein similar to human and rodent neuromedin B receptor (NMBR) [Danio rerio]	ko04080//Neuroactive ligand-receptor interaction	-	-	-
Unigene0040089	12.3462	36.2921	1.55558	Up	14.5427	33.714	1.21305	Up	interferon regulatory factor 2-binding protein 1 [Danio rerio]	-	-	-	-
Unigene0011941	0.918863	16.2817	4.14726	Up	1.95245	32.9985	4.07904	Up	zona pellucida glycoprotein 2.1 [Gobiocypris rarus]	-	-	-	-
Unigene0022094	20.5167	42.3146	1.04436	Up	15.8527	32.8528	1.05128	Up	polycomb protein suz12-A [Danio rerio]	-	GO:0031519//PcG protein complex;GO:0000803	GO:0042393//histone binding;GO:0008276//protein methyltransferase activity;GO:0043169//cation binding;GO:0003677//DNA binding	GO:0006366//transcription from RNA polymerase II promoter;GO:0016570//histone modification;GO:0008283//cell proliferation;GO:0016567//protein ubiquitination;GO:0030154//cell differentiation
Unigene0070844	13.7266	32.4531	1.24139	Up	12.6281	32.7137	1.37325	Up	Semaphorin 3ab [Danio rerio]	ko04360//Axon guidance	-	-	-
Unigene0020468	10.5692	27.6749	1.38871	Up	11.1465	32.665	1.55116	Up	dnaJ homolog subfamily B member 5 [Danio rerio]	-	-	-	-
Unigene0057448	1.78013	18.6042	3.38557	Up	2.36408	32.2511	3.77	Up	cystatin C precursor [Danio rerio]	ko04970//Salivary secretion	-	GO:0030414//peptidase inhibitor activity	GO:0010466//negative regulation of peptidase activity
Unigene0063877	89.6539	32.5501	-1.4617	Down	100.12	32.0648	-1.64267	Down	phosphoinositide-3-kinase-interacting protein 1 precursor [Danio rerio]	-	GO:0016020//membrane	GO:0016772//transferase activity, transferring phosphorus-containing groups	GO:0043551//regulation of phosphatidylinositol 3-kinase activity
Unigene0065107	19.592	40.0814	1.03267	Up	12.3766	32.063	1.3733	Up	PREDICTED: stromal membrane-associated protein 2 isoform X1 [Danio rerio]	ko04144//Endocytosis	-	-	-
Unigene0044988	20.5791	43.1525	1.06827	Up	12.5674	31.1577	1.30991	Up	Period homolog 3 (Drosophila) [Danio rerio]	ko04710//Circadian rhythm - mammal;ko04711//Circadian rhythm - fly	-	-	-
Unigene0046388	14.8768	31.0317	1.06067	Up	12.5127	30.8458	1.30168	Up	14-3-3 protein epsilon [Salmo salar]	ko04722//Neurotrophin signaling pathway;ko04110//Cell cycle;ko05130//Pathogenic Escherichia coli infection;ko04114//Oocyte meiosis	-	-	-
Unigene0027591	15.4271	30.9468	1.00432	Up	9.51559	30.4547	1.6783	Up	PREDICTED: period circadian protein homolog 2 isoform X2 [Danio rerio]	ko04710//Circadian rhythm - mammal;ko04711//Circadian rhythm - fly	-	-	-
Unigene0016639	13.7023	32.8131	1.25985	Up	6.40541	30.4518	2.24916	Up	PREDICTED: solute carrier family 23 member 2 [Danio rerio]	ko04977//Vitamin digestion and absorption	GO:0016021//integral component of membrane	GO:0015293//symporter activity	GO:0006814//sodium ion transport;GO:0055085//transmembrane transport
Unigene0045327	16.1184	36.945	1.19666	Up	8.18459	30.3473	1.89059	Up	PREDICTED: protein argonaute-3 [Oreochromis niloticus]	-	GO:0000932//cytoplasmic mRNA processing body	GO:0003723//RNA binding	GO:0035278//negative regulation of translation involved in gene silencing by miRNA;GO:0006402//mRNA catabolic process
Unigene0035805	0.883356	11.4735	3.69917	Up	1.60327	29.7318	4.21291	Up	C.carpio mRNA for ZP2 (clone c692)	-	-	-	-
Unigene0047587	95.2267	30.9307	-1.62232	Down	81.9582	29.3766	-1.48022	Down	LOC559330 protein [Danio rerio]	-	GO:0044444//cytoplasmic part	-	GO:0007264//small GTPase mediated signal transduction
Unigene0011554	9.70649	28.8921	1.57365	Up	12.7906	29.3727	1.19939	Up	PREDICTED: tribbles homolog 2 [Danio rerio]	-	-	-	-
Unigene0011004	12.6853	29.3342	1.20942	Up	11.2572	29.2891	1.37952	Up	PREDICTED: protocadherin 18b isoform X1 [Danio rerio]	-	GO:0031224//intrinsic component of membrane	GO:0046872//metal ion binding	GO:0007417//central nervous system development
Unigene0031225	12.7342	28.6253	1.16858	Up	9.32012	29.2573	1.65038	Up	novel protein similar to vertebrate ethanolamine kinase 1 (ETNK1) [Danio rerio] >gi|56207286|emb|CAI20639.1| novel protein similar to vertebrate ethanolamine kinase 1 (ETNK1) [Danio rerio]	ko01100//Metabolic pathways;ko00564//Glycerophospholipid metabolism	GO:0005737//cytoplasm	GO:0005524//ATP binding;GO:0004305//ethanolamine kinase activity	GO:0006646//phosphatidylethanolamine biosynthetic process;GO:0016310//phosphorylation
Unigene0045236	2.42557	10.5154	2.11611	Up	1.80389	28.5933	3.98649	Up	ovarian fibroin-like substance-1 [Cyprinus carpio]	-	-	-	GO:0031077//post-embryonic camera-type eye development;GO:0008283//cell proliferation;GO:0051726//regulation of cell cycle;GO:0043588//skin development;GO:0043480//pigment accumulation in tissues;GO:0007165//signal transduction;GO:0042640//anagen
Unigene0008926	12.8545	29.4593	1.19645	Up	7.9176	28.489	1.84727	Up	clock 1a [Phreatichthys andruzzii]	ko04710//Circadian rhythm - mammal;ko04711//Circadian rhythm - fly	GO:0043231//intracellular membrane-bounded organelle;GO:0035770//ribonucleoprotein granule;GO:0043234//protein complex;GO:0044444//cytoplasmic part	GO:0005515//protein binding;GO:0060089;GO:0000977//RNA polymerase II regulatory region sequence-specific DNA binding;GO:0001076//RNA polymerase II transcription factor binding transcription factor activity;GO:0000981//sequence-specific DNA binding RNA polymerase II transcription factor activity;GO:0008080//N-acetyltransferase activity	GO:0042633//hair cycle;GO:0006366//transcription from RNA polymerase II promoter;GO:0016570//histone modification;GO:0051091//positive regulation of sequence-specific DNA binding transcription factor activity;GO:0006974//cellular response to DNA damage stimulus;GO:0006511//ubiquitin-dependent protein catabolic process;GO:0007154//cell communication;GO:0030073//insulin secretion;GO:0048232//male g…
Unigene0019763	6.58105	26.2746	1.99728	Up	4.88113	28.4353	2.5424	Up	PREDICTED: solute carrier organic anion transporter family member 5A1 [Danio rerio]	-	-	-	-
Unigene0003456	14.4721	31.536	1.12373	Up	13.6672	27.9674	1.03303	Up	aryl hydrocarbon receptor nuclear translocator-like 1b [Danio rerio] >gi|21685554|dbj|BAC02688.1| bHLH-PAS transcription factor [Danio rerio]	ko04710//Circadian rhythm - mammal;ko04711//Circadian rhythm - fly	GO:0043231//intracellular membrane-bounded organelle;GO:0043234//protein complex	GO:0031072//heat shock protein binding;GO:0003676//nucleic acid binding;GO:0004871//signal transducer activity;GO:0001071//nucleic acid binding transcription factor activity;GO:0005102//receptor binding;GO:0046983//protein dimerization activity	GO:0006357//regulation of transcription from RNA polymerase II promoter;GO:0009416//response to light stimulus;GO:0006606//protein import into nucleus;GO:0009894;GO:0048511//rhythmic process;GO:0010557//positive regulation of macromolecule biosynthetic process
Unigene0054595	5.32523	18.0361	1.75997	Up	2.74043	27.3355	3.3183	Up	PREDICTED: retrotransposable element Tf2 155 kDa protein type 1-like [Danio rerio]	ko04080//Neuroactive ligand-receptor interaction;ko04120//Ubiquitin mediated proteolysis;ko04110//Cell cycle;ko04914//Progesterone-mediated oocyte maturation;ko04962//Vasopressin-regulated water reabsorption	-	-	-
Unigene0049297	12.6755	31.4905	1.31288	Up	6.60137	27.3172	2.04897	Up	PREDICTED: NMDA receptor synaptonuclear signaling and neuronal migration factor-like [Danio rerio]	-	-	-	-
Unigene0025424	9.15747	21.0139	1.19832	Up	9.97036	27.2765	1.45194	Up	N(G),N(G)-dimethylarginine dimethylaminohydrolase 2 [Danio rerio]	-	GO:0031988//membrane-bounded vesicle;GO:0044424	GO:0016813//hydrolase activity, acting on carbon-nitrogen (but not peptide) bonds, in linear amidines	GO:0006575//cellular modified amino acid metabolic process;GO:0019932//second-messenger-mediated signaling;GO:0008217//regulation of blood pressure;GO:0006525//arginine metabolic process;GO:0006809//nitric oxide biosynthetic process
Unigene0073530	53.1413	22.4452	-1.24342	Down	54.37	26.7676	-1.02232	Down	clusterin [Danio rerio]	-	GO:0043231//intracellular membrane-bounded organelle;GO:0044444//cytoplasmic part	-	-
Unigene0064003	9.13975	27.3016	1.57876	Up	8.9747	26.4493	1.55929	Up	PREDICTED: solute carrier family 23 member 2 isoform X2 [Danio rerio]	ko04977//Vitamin digestion and absorption	-	-	-
Unigene0009883	5.01869	17.4835	1.80061	Up	3.66575	26.3682	2.84662	Up	PREDICTED: kelch-like protein 20-like [Danio rerio]	-	-	-	-
Unigene0053436	10.3311	35.1194	1.76527	Up	10.2931	26.0432	1.33922	Up	PREDICTED: glutamate receptor ionotropic, kainate 4 [Danio rerio]	ko04080//Neuroactive ligand-receptor interaction;ko04724//Glutamatergic synapse	-	-	-
Unigene0041608	12.2809	27.942	1.18602	Up	9.58676	26.012	1.44006	Up	PREDICTED: coiled-coil domain-containing protein 33 [Danio rerio]	ko01100//Metabolic pathways;ko00140//Steroid hormone biosynthesis	-	GO:0016491//oxidoreductase activity;GO:0005506//iron ion binding	-
Unigene0062316	8.85474	29.0601	1.71452	Up	3.61828	25.8871	2.83886	Up	PREDICTED: glutamate receptor ionotropic, kainate 4 [Danio rerio]	ko04080//Neuroactive ligand-receptor interaction;ko04724//Glutamatergic synapse	-	-	-
Unigene0047910	11.8649	27.093	1.19122	Up	10.0663	25.6507	1.34946	Up	olfactomedin-like 2A precursor [Danio rerio]	-	-	-	-
Unigene0046599	11.1043	27.9323	1.33081	Up	11.1035	25.4263	1.1953	Up	transcription cofactor vestigial-like protein 4 [Danio rerio]	-	-	-	GO:0006351//transcription, DNA-templated
Unigene0046702	11.9046	24.9205	1.06581	Up	11.1112	25.3708	1.19116	Up	PREDICTED: ubiquitin carboxyl-terminal hydrolase 22-like, partial [Sarcophilus harrisii]	-	-	-	-
Unigene0005137	5.46177	19.4499	1.83232	Up	10.1548	25.3317	1.31879	Up	inositol-3-phosphate synthase [Cyprinus carpio]	ko01100//Metabolic pathways;ko00562//Inositol phosphate metabolism	GO:0005737//cytoplasm	GO:0005488//binding;GO:0004512//inositol-3-phosphate synthase activity	GO:0008654//phospholipid biosynthetic process;GO:0006021//inositol biosynthetic process
Unigene0058690	12.0159	24.901	1.05126	Up	4.12441	25.2749	2.61545	Up	PREDICTED: serine/threonine-protein kinase WNK2-like isoform X4 [Maylandia zebra]	-	-	-	-
Unigene0027113	11.7549	28.0943	1.25701	Up	9.30372	25.0796	1.43063	Up	PREDICTED: V-set and transmembrane domain containing 4a isoform X1 [Danio rerio]	-	-	-	-
Unigene0008286	19.8835	47.741	1.26366	Up	9.92913	25.0637	1.33586	Up	neuralized-like protein 1A [Danio rerio]	-	-	-	-
Unigene0005709	9.00223	22.5241	1.32311	Up	11.018	24.7383	1.16689	Up	PREDICTED: prickle-like protein 2 isoform X2 [Danio rerio]	ko04310//Wnt signaling pathway	-	-	-
Unigene0034458	8.05284	17.4744	1.11767	Up	3.54861	24.4042	2.78181	Up	PREDICTED: retrotransposable element Tf2 155 kDa protein type 1-like [Danio rerio]	ko04510//Focal adhesion;ko04080//Neuroactive ligand-receptor interaction;ko04910//Insulin signaling pathway;ko04120//Ubiquitin mediated proteolysis;ko04110//Cell cycle;ko05215//Prostate cancer;ko04914//Progesterone-mediated oocyte maturation;ko04962//Vasopressin-regulated water reabsorption;ko05223//Non-small cell lung cancer;ko04150//mTOR signaling pathway;ko05213//Endometrial cancer;ko03320//PP…	-	-	-
Unigene0071609	10.8741	26.4631	1.28308	Up	10.1194	24.2355	1.26	Up	sodium channel, voltage-gated, type I, beta b precursor [Danio rerio]	-	GO:0044297//cell body;GO:0005887//integral component of plasma membrane	GO:0016247//channel regulator activity;GO:0005272//sodium channel activity	GO:0006814//sodium ion transport;GO:0022610;GO:0034220//ion transmembrane transport
Unigene0001199	11.7998	31.6093	1.42159	Up	9.85004	24.1605	1.29445	Up	novel protein [Danio rerio]	-	-	-	-
Unigene0052288	64.5033	26.572	-1.27947	Down	80.7086	24.1233	-1.74229	Down	PREDICTED: eukaryotic translation initiation factor 4E-binding protein 3-like [Takifugu rubripes]	-	-	-	-
Unigene0033366	6.677	18.2275	1.44885	Up	5.13369	24.1088	2.23149	Up	uncharacterized protein LOC494495 [Danio rerio] >gi|56788756|gb|AAH88387.1| Zgc:92218 [Danio rerio]	-	-	-	-
Unigene0068260	64.1822	30.7917	-1.05963	Down	63.0027	23.933	-1.39641	Down	hemoglobin alpha [Cyprinus carpio]	-	GO:0043234//protein complex	GO:0046906//tetrapyrrole binding;GO:0046914//transition metal ion binding;GO:0022892	GO:0015669
Unigene0052152	70.5864	24.2233	-1.54299	Down	66.4223	23.7386	-1.48443	Down	phosphoinositide-3-kinase-interacting protein 1 precursor [Danio rerio]	-	GO:0016020//membrane	GO:0016772//transferase activity, transferring phosphorus-containing groups;GO:0019900//kinase binding	GO:0043551//regulation of phosphatidylinositol 3-kinase activity;GO:0014065//phosphatidylinositol 3-kinase signaling
Unigene0047656	14.2814	30.6815	1.10324	Up	10.8897	23.7033	1.12213	Up	Cyprinus carpio connexin 43 mRNA, complete cds	ko04540//Gap junction;ko05412//Arrhythmogenic right ventricular cardiomyopathy (ARVC)	GO:0031224//intrinsic component of membrane;GO:0005921//gap junction	GO:0060089;GO:0022829//wide pore channel activity	GO:0044767;GO:0007249//I-kappaB kinase/NF-kappaB signaling
Unigene0039378	8.31352	22.808	1.45601	Up	3.48652	23.2533	2.73758	Up	PREDICTED: ceramide synthase 6-like, partial [Takifugu rubripes]	-	-	-	-
Unigene0021431	1.66177	19.4399	3.54822	Up	7.06206	22.8008	1.69092	Up	PREDICTED: type-1 angiotensin II receptor [Danio rerio]	ko04080//Neuroactive ligand-receptor interaction;ko04020//Calcium signaling pathway;ko04270//Vascular smooth muscle contraction;ko04614//Renin-angiotensin system	-	-	-
Unigene0036212	10.0075	23.4554	1.22885	Up	9.19326	22.6839	1.30302	Up	relaxin/insulin-like family peptide receptor 3 [Danio rerio]	-	-	-	-
Unigene0037019	6.22062	19.5006	1.64839	Up	7.42488	22.6328	1.60798	Up	PREDICTED: protein fosB isoform X2 [Danio rerio]	ko05200//Pathways in cancer;ko04010//MAPK signaling pathway;ko04725//Cholinergic synapse;ko04380//Osteoclast differentiation;ko04660//T cell receptor signaling pathway;ko05142//Chagas disease (American trypanosomiasis);ko04662//B cell receptor signaling pathway;ko05210//Colorectal cancer;ko04620//Toll-like receptor signaling pathway;ko05133//Pertussis;ko05140//Leishmaniasis;ko05323//Rheumatoid ar…	-	-	-
Unigene0036214	10.8068	22.563	1.06202	Up	3.5227	22.4267	2.67046	Up	glucose 1,6-bisphosphate synthase [Danio rerio]	ko00500//Starch and sucrose metabolism	-	-	-
Unigene0074053	10.7178	24.2844	1.18002	Up	3.3636	22.2838	2.72792	Up	PREDICTED: serine/threonine-protein kinase WNK2-like isoform X4 [Maylandia zebra]	-	-	-	-
Unigene0062743	10.3538	23.6976	1.19459	Up	8.60879	21.966	1.35139	Up	novel protein similar to H.sapiens ANTXR1, anthrax toxin receptor 1 (ANTXR1) [Danio rerio]	ko04810//Regulation of actin cytoskeleton;ko04062//Chemokine signaling pathway;ko04520//Adherens junction;ko04666//Fc gamma R-mediated phagocytosis;ko03040//Spliceosome;ko05130//Pathogenic Escherichia coli infection;ko05100//Bacterial invasion of epithelial cells;ko05131//Shigellosis	GO:0031258//lamellipodium membrane;GO:0031527//filopodium membrane	GO:0005518//collagen binding;GO:0051015//actin filament binding;GO:0004888//transmembrane signaling receptor activity	GO:0034446//substrate adhesion-dependent cell spreading;GO:0031532//actin cytoskeleton reorganization
Unigene0027263	9.15695	23.3515	1.35058	Up	10.5552	21.8595	1.05031	Up	Tubulin alpha-1D chain [Myotis brandtii]	ko04145//Phagosome;ko04540//Gap junction;ko05130//Pathogenic Escherichia coli infection	GO:0032991//macromolecular complex;GO:0015630//microtubule cytoskeleton	GO:0017111//nucleoside-triphosphatase activity;GO:0032550;GO:0005198//structural molecule activity	GO:0009154//purine ribonucleotide catabolic process;GO:0043623//cellular protein complex assembly
Unigene0027358	8.90731	19.9309	1.16194	Up	6.25599	21.6034	1.78795	Up	PREDICTED: echinoderm microtubule associated protein like 3 isoform X2 [Danio rerio]	-	-	-	-
Unigene0061743	11.464	28.0179	1.28923	Up	9.90092	21.5111	1.11945	Up	PREDICTED: sodium-dependent phosphate transporter 1-B isoform X1 [Danio rerio]	-	-	-	-
Unigene0064576	2.87235	20.9431	2.86617	Up	7.33697	21.3175	1.53878	Up	PREDICTED: probable G-protein coupled receptor 22-like [Danio rerio]	-	-	-	-
Unigene0025635	12.1934	26.0224	1.09366	Up	5.25185	21.1755	2.0115	Up	PREDICTED: nidogen-2 [Danio rerio]	-	GO:0009986//cell surface;GO:0005578//proteinaceous extracellular matrix	GO:0005515//protein binding	-
Unigene0042342	14.3201	28.7906	1.00756	Up	9.51681	21.1493	1.15206	Up	PREDICTED: helicase SRCAP isoform X3 [Danio rerio]	-	-	GO:0097159//organic cyclic compound binding;GO:1901363	-
Unigene0005940	8.58869	20.7779	1.27454	Up	5.98819	21.0929	1.81656	Up	PREDICTED: lisH domain-containing protein ARMC9 [Danio rerio]	-	-	-	-
Unigene0048460	59.412	27.7341	-1.09909	Down	61.2592	20.9632	-1.54707	Down	keratin 15 [Danio rerio]	ko05130//Pathogenic Escherichia coli infection;ko05150//Staphylococcus aureus infection	GO:0043234//protein complex	-	-
Unigene0070307	12.7351	26.2904	1.04572	Up	7.02197	20.9502	1.57702	Up	ubiquitin carboxyl-terminal hydrolase 20 [Danio rerio]	-	-	-	-
Unigene0036268	5.90853	24.2046	2.03441	Up	10.0046	20.6956	1.04866	Up	PREDICTED: synaptotagmin-9 [Bos taurus]	-	GO:0008021//synaptic vesicle;GO:0016020//membrane	GO:0005488//binding	GO:0051234//establishment of localization
Unigene0013320	10.1947	21.4808	1.07523	Up	7.57882	20.6511	1.44617	Up	PREDICTED: KN motif and ankyrin repeat domain-containing protein 1 isoform X1 [Danio rerio]	-	-	-	-
Unigene0052341	1.36227	10.3116	2.92019	Up	0.964874	20.1832	4.38667	Up	Calsyntenin 1 [Danio rerio]	ko03013//RNA transport;ko04110//Cell cycle;ko04142//Lysosome;ko04114//Oocyte meiosis;ko04914//Progesterone-mediated oocyte maturation	GO:0016021//integral component of membrane	GO:0005509//calcium ion binding	GO:0007156//homophilic cell adhesion
Unigene0026944	9.63743	20.7245	1.10462	Up	6.18611	19.7884	1.67755	Up	PREDICTED: kinesin family member 21A [Danio rerio]	-	GO:0005874//microtubule	GO:0005524//ATP binding;GO:0003777//microtubule motor activity	GO:0007018//microtubule-based movement
Unigene0052867	12.1219	27.015	1.15615	Up	7.90278	19.6987	1.31767	Up	PREDICTED: NMDA receptor synaptonuclear signaling and neuronal migration factor-like [Danio rerio]	-	-	-	-
Unigene0070549	6.05174	23.6567	1.96683	Up	6.36587	19.3083	1.60079	Up	leptin receptor long isoform [Carassius carassius]	ko04080//Neuroactive ligand-receptor interaction;ko04060//Cytokine-cytokine receptor interaction;ko04630//Jak-STAT signaling pathway;ko04920//Adipocytokine signaling pathway	-	-	-
Unigene0026879	10.5482	23.0567	1.12819	Up	8.07543	19.1104	1.24275	Up	Per2 protein [Danio rerio]	ko04710//Circadian rhythm - mammal;ko04711//Circadian rhythm - fly	-	GO:0004871//signal transducer activity	GO:0043153//entrainment of circadian clock by photoperiod;GO:0042542//response to hydrogen peroxide;GO:0007165//signal transduction;GO:0006355//regulation of transcription, DNA-templated;GO:0009411//response to UV
Unigene0032461	0.641506	17.8784	4.80061	Up	2.04466	18.5957	3.18503	Up	Sec23 homolog A (S. cerevisiae) [Danio rerio]	ko04141//Protein processing in endoplasmic reticulum	GO:0000139//Golgi membrane;GO:0030868//smooth endoplasmic reticulum membrane;GO:0030127//COPII vesicle coat;GO:0048471//perinuclear region of cytoplasm	GO:0008270//zinc ion binding	GO:0051216//cartilage development;GO:0035138//pectoral fin morphogenesis;GO:0006888//ER to Golgi vesicle-mediated transport;GO:0006886//intracellular protein transport;GO:0048702//embryonic neurocranium morphogenesis
Unigene0023396	6.5718	23.6115	1.84513	Up	4.5652	18.4395	2.01405	Up	PREDICTED: retrotransposable element Tf2 155 kDa protein type 1-like [Danio rerio]	-	-	-	-
Unigene0017876	5.15777	18.7965	1.86564	Up	3.46678	18.4092	2.40876	Up	Zgc:113298 [Danio rerio]	-	-	-	-
Unigene0028942	57.86	20.4191	-1.50265	Down	54.6116	18.1736	-1.58736	Down	PREDICTED: monocarboxylate transporter 4 isoform X1 [Danio rerio]	-	-	-	-
Unigene0067719	3.01452	18.3866	2.60866	Up	4.94963	18.0063	1.86311	Up	k31 [Danio rerio]	-	-	-	-
Unigene0047453	10.6835	22.51	1.07518	Up	8.26486	17.9649	1.12012	Up	PREDICTED: endothelial PAS domain-containing protein 1 isoform X1 [Danio rerio]	ko05200//Pathways in cancer;ko05211//Renal cell carcinoma	GO:0044424	GO:0005515//protein binding;GO:0060089	GO:0006351//transcription, DNA-templated;GO:0065008;GO:0048513//organ development;GO:0007154//cell communication;GO:0030154//cell differentiation;GO:0050794//regulation of cellular process;GO:0006950//response to stress
Unigene0023723	5.84672	16.5108	1.49771	Up	8.08695	17.6944	1.12962	Up	atp6v0c-like protein [Danio rerio]	ko01100//Metabolic pathways;ko05152//Tuberculosis;ko04145//Phagosome;ko04142//Lysosome;ko05110//Vibrio cholerae infection;ko05120//Epithelial cell signaling in Helicobacter pylori infection;ko00190//Oxidative phosphorylation;ko05323//Rheumatoid arthritis;ko04966//Collecting duct acid secretion	GO:0031224//intrinsic component of membrane;GO:0033176//proton-transporting V-type ATPase complex;GO:0005764//lysosome	GO:0015077//monovalent inorganic cation transmembrane transporter activity;GO:0044389	GO:0015988//energy coupled proton transmembrane transport, against electrochemical gradient
Unigene0012892	18.0437	37.2494	1.04572	Up	2.73859	17.6838	2.69092	Up	PREDICTED: ubiquitin-conjugating enzyme E2D 1-like [Saccoglossus kowalevskii]	-	-	-	-
Unigene0048206	7.59338	18.715	1.30138	Up	8.56134	17.669	1.04531	Up	low-density lipoprotein receptor-related protein 6 precursor [Danio rerio]	ko04310//Wnt signaling pathway	GO:0016020//membrane	-	-
Unigene0072803	7.71603	21.8581	1.50224	Up	6.92252	17.645	1.34989	Up	PREDICTED: PDZ and LIM domain 5a isoform X2 [Danio rerio]	-	-	-	-
Unigene0031002	6.72004	16.8456	1.32583	Up	8.3052	17.4258	1.06913	Up	PREDICTED: signal peptide, CUB and EGF-like domain-containing protein 3-like [Danio rerio]	ko04977//Vitamin digestion and absorption	-	-	-
Unigene0069627	11.0414	22.404	1.02083	Up	5.83447	17.4069	1.57699	Up	PREDICTED: eyes absent homolog 3 isoform X2 [Danio rerio]	-	GO:0043234//protein complex	GO:0004721//phosphoprotein phosphatase activity	GO:0050896//response to stimulus;GO:0006470//protein dephosphorylation;GO:0044763;GO:0044710;GO:0044707
Unigene0054456	10.3023	21.193	1.04062	Up	6.61876	17.3561	1.39081	Up	fibroblast growth factor receptor 2 isoform 2 precursor [Danio rerio]	ko05200//Pathways in cancer;ko04010//MAPK signaling pathway;ko04810//Regulation of actin cytoskeleton;ko04144//Endocytosis;ko05215//Prostate cancer	-	-	-
Unigene0030348	8.33822	19.9998	1.26217	Up	8.15771	17.3309	1.08711	Up	1-acyl-sn-glycerol-3-phosphate acyltransferase gamma [Danio rerio]	ko01100//Metabolic pathways;ko00564//Glycerophospholipid metabolism;ko00561//Glycerolipid metabolism	-	-	-
Unigene0015381	10.0889	20.2539	1.00543	Up	6.85816	17.3075	1.33551	Up	TPA: cytokine receptor family, class I receptor 4 [Danio rerio]	ko04080//Neuroactive ligand-receptor interaction;ko04060//Cytokine-cytokine receptor interaction;ko04120//Ubiquitin mediated proteolysis;ko04630//Jak-STAT signaling pathway;ko03420//Nucleotide excision repair	-	-	-
Unigene0071407	7.78522	17.6272	1.17899	Up	5.06947	17.2289	1.76493	Up	LOC495421 protein [Xenopus laevis]	-	-	-	-
Unigene0071599	6.39704	21.2423	1.73146	Up	5.69	17.2018	1.59606	Up	PREDICTED: voltage-dependent L-type calcium channel subunit beta-4 [Danio rerio]	ko04010//MAPK signaling pathway;ko05414//Dilated cardiomyopathy;ko05410//Hypertrophic cardiomyopathy (HCM);ko04260//Cardiac muscle contraction;ko05412//Arrhythmogenic right ventricular cardiomyopathy (ARVC)	GO:0034704//calcium channel complex	GO:0005262//calcium channel activity	GO:0006816//calcium ion transport
Unigene0021143	12.3664	25.5291	1.04572	Up	6.68443	17.1898	1.36268	Up	PREDICTED: phosphatase and actin regulator 1-like [Danio rerio]	-	-	-	-
Unigene0030321	3.43655	16.4461	2.25872	Up	6.63833	16.9047	1.34853	Up	novel protein (zgc:63666) [Danio rerio]	-	-	-	-
Unigene0034877	5.62907	16.3934	1.54215	Up	5.44651	16.9001	1.63362	Up	PREDICTED: myomesin-3 [Danio rerio]	-	-	-	-
Unigene0041421	6.21032	20.4328	1.71815	Up	6.27728	16.8354	1.42329	Up	Putative nuclease HARBI1 [Camponotus floridanus]	-	-	-	-
Unigene0034007	5.91149	16.8263	1.50912	Up	5.32894	16.7898	1.65566	Up	LOC407704 protein [Danio rerio]	-	GO:0031224//intrinsic component of membrane	-	-
Unigene0029191	6.17498	28.5771	2.21035	Up	3.96512	16.7851	2.08175	Up	PREDICTED: zinc finger MYM-type protein 1-like [Acyrthosiphon pisum]	-	-	-	-
Unigene0008358	7.11501	19.3617	1.44427	Up	6.01298	16.7185	1.47529	Up	PREDICTED: testis-expressed sequence 264 protein isoform 6 [Gorilla gorilla gorilla]	-	-	-	-
Unigene0033190	1.16821	10.1634	3.12101	Up	5.14187	16.6093	1.69163	Up	novel protein [Danio rerio]	-	-	-	-
Unigene0006666	8.99808	19.8759	1.14333	Up	7.83905	16.3455	1.06014	Up	5&apos;-AMP-activated protein kinase subunit gamma-1 [Danio rerio] >gi|37590253|gb|AAH59181.1| Protein kinase, AMP-activated, gamma 1 non-catalytic subunit [Danio rerio]	ko05410//Hypertrophic cardiomyopathy (HCM);ko04910//Insulin signaling pathway;ko04920//Adipocytokine signaling pathway	GO:0031588//AMP-activated protein kinase complex;GO:0005829//cytosol;GO:0005654//nucleoplasm	GO:0004679//AMP-activated protein kinase activity;GO:0019901//protein kinase binding;GO:0016208//AMP binding	GO:0006633//fatty acid biosynthetic process;GO:0051291//protein heterooligomerization;GO:0046320//regulation of fatty acid oxidation;GO:0016310//phosphorylation;GO:0050790//regulation of catalytic activity;GO:0006950//response to stress
Unigene0020827	6.54759	20.0339	1.61341	Up	5.46569	16.2684	1.5736	Up	PREDICTED: calmodulin-binding transcription activator 2-like, partial [Danio rerio]	ko01100//Metabolic pathways;ko04810//Regulation of actin cytoskeleton;ko04520//Adherens junction;ko04666//Fc gamma R-mediated phagocytosis;ko03040//Spliceosome;ko05100//Bacterial invasion of epithelial cells;ko05131//Shigellosis;ko00010//Glycolysis / Gluconeogenesis	-	GO:0005515//protein binding	GO:0006355//regulation of transcription, DNA-templated
Unigene0035703	7.25461	15.5133	1.09654	Up	3.92646	16.2415	2.04839	Up	PREDICTED: protein Dos [Danio rerio]	-	-	-	-
Unigene0006355	8.06396	19.1309	1.24634	Up	4.76733	16.1492	1.76021	Up	protein strawberry notch homolog 1 [Danio rerio]	-	-	-	-
Unigene0039675	6.03058	13.8159	1.19597	Up	5.31317	16.0599	1.59582	Up	PREDICTED: ceramide synthase 6 isoform X1 [Danio rerio]	-	-	-	-
Unigene0030694	0.001	9.93536	13.2784	Up	1.4609	15.6781	3.42382	Up	novel protein similar to vertebrate AXIN1 up-regulated 1 (AXUD1) [Danio rerio]	-	-	-	-
Unigene0059991	7.45532	16.6123	1.15591	Up	6.41203	15.6652	1.28871	Up	protein lin-7 homolog A [Danio rerio]	-	GO:0043296//apical junction complex;GO:0031988//membrane-bounded vesicle;GO:0042995//cell projection;GO:0097060//synaptic membrane;GO:0044430//cytoskeletal part	GO:0019904//protein domain specific binding	GO:0016192//vesicle-mediated transport;GO:0045184//establishment of protein localization;GO:0001505//regulation of neurotransmitter levels;GO:0043583//ear development;GO:0065003
Unigene0055016	7.17894	15.088	1.07156	Up	2.51174	15.5448	2.62968	Up	sine oculis-binding protein homolog [Danio rerio]	-	-	-	-
Unigene0029205	7.42676	15.8372	1.09252	Up	3.72843	15.5351	2.05889	Up	potassium voltage-gated channel zerg24 [Danio rerio]	-	-	-	-
Unigene0051630	7.83116	17.6285	1.17061	Up	7.52344	15.496	1.04243	Up	PREDICTED: diacylglycerol kinase delta [Oreochromis niloticus]	ko01100//Metabolic pathways;ko04070//Phosphatidylinositol signaling system;ko00564//Glycerophospholipid metabolism;ko00561//Glycerolipid metabolism	-	GO:0016301//kinase activity	GO:0007186//G-protein coupled receptor signaling pathway;GO:0006796//phosphate-containing compound metabolic process
Unigene0053552	6.48873	16.9904	1.38871	Up	7.60347	15.49	1.0266	Up	PREDICTED: inositol hexaphosphate kinase 2 isoform X1 [Danio rerio]	-	-	-	-
Unigene0065835	2.4947	13.4694	2.43275	Up	6.01446	15.4829	1.36417	Up	PREDICTED: replicase/helicase/endonuclease-like [Saccoglossus kowalevskii]	-	-	-	-
Unigene0027303	8.11272	19.2601	1.24736	Up	7.28712	15.4641	1.0855	Up	PREDICTED: E3 ubiquitin-protein ligase rnf146 isoform X1 [Danio rerio]	-	-	-	-
Unigene0042247	8.00691	16.1336	1.01075	Up	6.9786	15.4271	1.14445	Up	PREDICTED: metastasis suppressor protein 1-like [Oreochromis niloticus]	-	-	GO:0030674//protein binding, bridging;GO:0008092//cytoskeletal protein binding;GO:0019904//protein domain specific binding	GO:0030031//cell projection assembly;GO:0007154//cell communication
Unigene0033922	7.23846	16.3466	1.17523	Up	4.58871	15.3022	1.73758	Up	PREDICTED: membrane-associated phosphatidylinositol transfer protein 2-like isoform X7 [Maylandia zebra]	-	GO:0044464;GO:0031224//intrinsic component of membrane	GO:0046872//metal ion binding	GO:0051234//establishment of localization
Unigene0002992	8.84081	18.9028	1.09635	Up	6.40413	15.2821	1.25477	Up	PREDICTED: anoctamin-5 isoform X3 [Danio rerio]	-	-	-	-
Unigene0004926	9.39282	24.2382	1.36765	Up	5.96582	15.1921	1.34853	Up	RNA-binding motif, single-stranded-interacting protein 3 [Danio rerio]	-	GO:0044424	GO:0036094//small molecule binding;GO:0003676//nucleic acid binding	-
Unigene0067652	3.78278	12.6325	1.73962	Up	3.78253	15.0505	1.99239	Up	PCNA-associated factor [Ictalurus furcatus]	-	GO:0043231//intracellular membrane-bounded organelle;GO:0044444//cytoplasmic part	GO:0005488//binding	GO:0006301//postreplication repair;GO:0031023//microtubule organizing center organization;GO:0007049//cell cycle;GO:0009416//response to light stimulus
Unigene0038493	6.07218	12.3787	1.02758	Up	4.75779	15.0348	1.65994	Up	RNA polymerase II subunit A C-terminal domain phosphatase [Danio rerio]	-	-	-	-
Unigene0021338	7.77445	16.42	1.07864	Up	4.32051	14.9086	1.78687	Up	junction-mediating and -regulatory protein [Danio rerio] >gi|82185655|sp|Q6NVC9.1|JMY_DANRE RecName: Full=Junction-mediating and -regulatory protein >gi|45829830|gb|AAH68186.1| Zgc:77377 [Danio rerio]	ko03013//RNA transport;ko03040//Spliceosome;ko03015//mRNA surveillance pathway	GO:0031252//cell leading edge;GO:0005634//nucleus	GO:0005515//protein binding;GO:0003713//transcription coactivator activity	GO:0006974//cellular response to DNA damage stimulus;GO:0006357//regulation of transcription from RNA polymerase II promoter;GO:0051091//positive regulation of sequence-specific DNA binding transcription factor activity;GO:0070060//'de novo' actin filament nucleation;GO:0034314//Arp2/3 complex-mediated actin nucleation;GO:0007050//cell cycle arrest;GO:0043620//regulation of DNA-templated transcri…
Unigene0052804	2.38281	10.1114	2.08525	Up	1.03138	14.8377	3.84662	Up	PREDICTED: prepronociceptin [Danio rerio]	-	-	-	-
Unigene0042714	116.24	13.8038	-3.07397	Down	96.3768	14.6415	-2.71863	Down	prolyl 4-hydroxylase, alpha polypeptide I b precursor [Danio rerio]	ko01100//Metabolic pathways;ko00330//Arginine and proline metabolism	GO:0043231//intracellular membrane-bounded organelle	GO:0019842//vitamin binding;GO:0046914//transition metal ion binding;GO:0016701//oxidoreductase activity, acting on single donors with incorporation of molecular oxygen;GO:0019798	GO:0018126//protein hydroxylation;GO:0019471//4-hydroxyproline metabolic process;GO:0030198//extracellular matrix organization
Unigene0017685	6.28254	15.033	1.25872	Up	6.67474	14.6244	1.13159	Up	dynamin 1 [Xenopus (Silurana) tropicalis]	ko04144//Endocytosis;ko04666//Fc gamma R-mediated phagocytosis;ko05100//Bacterial invasion of epithelial cells;ko04961//Endocrine and other factor-regulated calcium reabsorption	-	-	-
Unigene0055635	45.9307	10.1592	-2.17667	Down	44.413	14.5208	-1.61286	Down	novel protein similar to bovine barrier to autointegration factor 1 (BANF1) [Danio rerio]	-	GO:0044444//cytoplasmic part	GO:0003676//nucleic acid binding	GO:0019058//viral life cycle;GO:0051707//response to other organism;GO:0006310//DNA recombination;GO:0050789//regulation of biological process
Unigene0006807	6.16181	12.8203	1.05701	Up	6.27228	14.4326	1.20227	Up	tripartite motif-containing 3b [Danio rerio]	-	-	-	-
Unigene0054710	1.09235	6.38933	2.54822	Up	1.74082	14.425	3.05073	Up	histone H2A [Carassius auratus]	ko05322//Systemic lupus erythematosus	GO:0043231//intracellular membrane-bounded organelle;GO:0000785//chromatin	GO:0003676//nucleic acid binding;GO:0046983//protein dimerization activity	GO:0000280//nuclear division;GO:0006259//DNA metabolic process;GO:0033554//cellular response to stress;GO:0034728//nucleosome organization
Unigene0010524	9.42235	19.9983	1.08572	Up	5.82945	14.4061	1.30525	Up	LETM1 and EF-hand domain-containing protein 1, mitochondrial [Danio rerio]	-	GO:0019866//organelle inner membrane;GO:0031224//intrinsic component of membrane;GO:0043231//intracellular membrane-bounded organelle	GO:0046872//metal ion binding	-
Unigene0049656	7.33215	18.7561	1.35505	Up	7.1125	14.3234	1.00995	Up	Lemd3 protein [Danio rerio]	-	GO:0005639//integral component of nuclear inner membrane	GO:0000166//nucleotide binding	-
Unigene0067386	7.36118	14.7457	1.00228	Up	5.23591	14.1652	1.43584	Up	transposase [Pleuronectes platessa]	ko01100//Metabolic pathways;ko05200//Pathways in cancer;ko00230//Purine metabolism;ko00240//Pyrimidine metabolism;ko05217//Basal cell carcinoma;ko04340//Hedgehog signaling pathway;ko00500//Starch and sucrose metabolism;ko00520//Amino sugar and nucleotide sugar metabolism;ko03020//RNA polymerase;ko00040//Pentose and glucuronate interconversions;ko00053//Ascorbate and aldarate metabolism	-	-	GO:0044260;GO:0090304
Unigene0002701	6.27967	14.9443	1.25084	Up	4.58679	14.0738	1.61745	Up	muscleblind-like protein 1D [Danio rerio]	-	-	-	-
Unigene0001935	5.40716	15.848	1.55136	Up	4.82272	14.0615	1.54383	Up	PREDICTED: uncharacterized protein KIAA0586-like, partial [Danio rerio]	-	-	-	-
Unigene0033709	6.66892	17.143	1.36209	Up	4.32609	14.034	1.69779	Up	PREDICTED: protein CBFA2T3-like isoformX1 [Danio rerio]	ko05200//Pathways in cancer;ko05221//Acute myeloid leukemia	GO:0031981//nuclear lumen	GO:0043169//cation binding;GO:0001071//nucleic acid binding transcription factor activity	GO:0010467//gene expression;GO:0048869//cellular developmental process
Unigene0000405	9.12125	38.1853	2.06571	Up	6.49049	14.0195	1.11103	Up	PREDICTED: similar to protease, reverse transcriptase, ribonuclease H, integrase [Tribolium castaneum]	-	-	-	-
Unigene0057196	6.50175	14.3567	1.14282	Up	4.89656	13.9961	1.51518	Up	PREDICTED: serine/threonine-protein kinase SRPK2-like [Danio rerio]	-	GO:0031981//nuclear lumen	GO:0004672//protein kinase activity;GO:0046872//metal ion binding;GO:0032559	GO:0023014//signal transduction by phosphorylation;GO:0048869//cellular developmental process;GO:0000398//mRNA splicing, via spliceosome;GO:0006464//cellular protein modification process
Unigene0019812	13.1299	26.3376	1.00427	Up	3.17308	13.9936	2.14081	Up	PREDICTED: RETRotransposon-like family member (retr-1)-like [Saccoglossus kowalevskii]	ko04080//Neuroactive ligand-receptor interaction;ko04962//Vasopressin-regulated water reabsorption	-	-	-
Unigene0022785	6.98485	15.3663	1.13747	Up	6.74627	13.9755	1.05073	Up	PREDICTED: G-protein coupled receptor 98 isoform X1 [Danio rerio]	-	GO:0031988//membrane-bounded vesicle;GO:0043234//protein complex;GO:0044424;GO:0016020//membrane	GO:0004888//transmembrane signaling receptor activity;GO:0046872//metal ion binding;GO:0005515//protein binding	GO:0045596//negative regulation of cell differentiation;GO:0048731;GO:0050954//sensory perception of mechanical stimulus;GO:0050953//sensory perception of light stimulus;GO:0001895//retina homeostasis;GO:0007186//G-protein coupled receptor signaling pathway
Unigene0070189	4.06137	12.4152	1.61207	Up	5.9745	13.886	1.21674	Up	PREDICTED: phosphotidylinositol phosphatase PTPRQ [Danio rerio]	-	-	-	-
Unigene0040148	6.53194	14.9293	1.19256	Up	6.93972	13.8853	1.00061	Up	PREDICTED: CXXC-type zinc finger protein 5-like isoform X5 [Danio rerio]	-	-	-	-
Unigene0061404	3.75073	10.9313	1.54322	Up	3.98488	13.857	1.79801	Up	PREDICTED: peroxisome proliferator-activated receptor gamma coactivator-related protein 1-like [Danio rerio]	-	-	-	-
Unigene0035358	7.46962	15.3752	1.0415	Up	5.61548	13.7597	1.29297	Up	PREDICTED: cadherin-6-like [Oreochromis niloticus]	-	-	-	-
Unigene0033872	46.5914	22.1501	-1.07275	Down	32.6576	13.6365	-1.25995	Down	xylulose kinase [Danio rerio] >gi|31418939|gb|AAH53262.1| Zgc:64119 [Danio rerio]	ko01100//Metabolic pathways;ko00040//Pentose and glucuronate interconversions	-	GO:0016301//kinase activity;GO:0016773//phosphotransferase activity, alcohol group as acceptor;GO:0000166//nucleotide binding	GO:0005975//carbohydrate metabolic process
Unigene0055640	5.34233	12.349	1.20886	Up	6.31537	13.5958	1.10622	Up	Fstl5 protein [Danio rerio]	-	-	-	-
Unigene0019734	5.88226	13.9798	1.2489	Up	5.47794	13.5778	1.30955	Up	PREDICTED: tyrosine-protein phosphatase non-receptor type 20-like [Danio rerio]	-	-	-	-
Unigene0013253	34.7435	14.058	-1.30535	Down	37.2077	13.4955	-1.46312	Down	PREDICTED: arrestin domain-containing protein 2-like isoform 2 [Oreochromis niloticus]	-	-	-	-
Unigene0008140	0.390402	5.83126	3.90077	Up	0.731954	13.4692	4.20177	Up	ZP2 [Cyprinus carpio]	-	-	-	-
Unigene0046296	3.64576	8.82894	1.27602	Up	4.02233	13.4134	1.73758	Up	PREDICTED: cullin-1-like [Anolis carolinensis]	ko04310//Wnt signaling pathway;ko04141//Protein processing in endoplasmic reticulum;ko04120//Ubiquitin mediated proteolysis;ko04110//Cell cycle;ko04114//Oocyte meiosis;ko04350//TGF-beta signaling pathway;ko04710//Circadian rhythm - mammal	GO:0019005//SCF ubiquitin ligase complex	GO:0031625//ubiquitin protein ligase binding;GO:0004842//ubiquitin-protein ligase activity	GO:0006915//apoptotic process;GO:0006513//protein monoubiquitination;GO:0009887//organ morphogenesis;GO:0019048//modulation by virus of host morphology or physiology;GO:0031146//SCF-dependent proteasomal ubiquitin-dependent protein catabolic process;GO:0008283//cell proliferation
Unigene0003450	23.5424	11.3293	-1.05521	Down	30.0821	13.372	-1.16968	Down	PREDICTED: hypothetical protein LOC100334510 isoform 1 [Danio rerio] >gi|326666249|ref|XP_003198224.1| PREDICTED: hypothetical protein LOC100334510 isoform 2 [Danio rerio]	-	GO:0005739//mitochondrion;GO:0016021//integral component of membrane	-	-
Unigene0046500	5.58809	13.9506	1.3199	Up	1.65682	13.3104	3.00606	Up	PREDICTED: melanoma receptor tyrosine-protein kinase-like, partial [Danio rerio]	ko05200//Pathways in cancer;ko04010//MAPK signaling pathway;ko04810//Regulation of actin cytoskeleton;ko04510//Focal adhesion;ko04144//Endocytosis;ko04020//Calcium signaling pathway;ko04520//Adherens junction;ko04060//Cytokine-cytokine receptor interaction;ko04912//GnRH signaling pathway;ko05160//Hepatitis C;ko04540//Gap junction;ko05215//Prostate cancer;ko04012//ErbB signaling pathway;ko05212//P…	-	-	-
Unigene0016898	7.36328	17.033	1.20991	Up	5.58782	13.2767	1.24854	Up	PREDICTED: hexokinase-2-like [Danio rerio]	ko01100//Metabolic pathways;ko04910//Insulin signaling pathway;ko04930//Type II diabetes mellitus;ko04973//Carbohydrate digestion and absorption;ko00010//Glycolysis / Gluconeogenesis;ko00051//Fructose and mannose metabolism;ko00500//Starch and sucrose metabolism;ko00520//Amino sugar and nucleotide sugar metabolism;ko00052//Galactose metabolism;ko00524//Butirosin and neomycin biosynthesis	-	-	-
Unigene0052330	3.37812	10.493	1.63513	Up	2.75822	13.268	2.26614	Up	semaphorin-5A [Danio rerio]	ko04360//Axon guidance	-	-	GO:0044707
Unigene0010993	0.414561	4.7926	3.53115	Up	1.4975	13.2188	3.14197	Up	ZP2 [Cyprinus carpio]	-	-	-	-
Unigene0036409	6.33428	13.1365	1.05233	Up	5.74186	13.1956	1.20046	Up	E3 ubiquitin-protein ligase TRIM41 [Danio rerio]	-	-	-	-
Unigene0060546	6.48477	13.0426	1.00811	Up	4.35666	13.1308	1.59166	Up	PREDICTED: neuronal tyrosine-phosphorylated phosphoinositide-3-kinase adapter 2-like [Danio rerio]	-	-	-	-
Unigene0003557	88.3671	16.1463	-2.4523	Down	134.644	13.1259	-3.35866	Down	Cyprinus carpio aromatase (cyp19b) mRNA, complete cds	ko01100//Metabolic pathways;ko00140//Steroid hormone biosynthesis	-	GO:0046914//transition metal ion binding;GO:0016712//oxidoreductase activity, acting on paired donors, with incorporation or reduction of molecular oxygen, reduced flavin or flavoprotein as one donor, and incorporation of one atom of oxygen;GO:0046906//tetrapyrrole binding	GO:0044710
Unigene0060321	0.350239	7.23034	4.36765	Up	1.24035	13.0855	3.39916	Up	Cyprinus carpio mRNA for C-type lectin, complete cds	-	-	GO:0005488//binding	-
Unigene0034467	6.29866	15.6035	1.30876	Up	5.35349	13.0691	1.2876	Up	PREDICTED: pleckstrin homology domain-containing family O member 1-like [Danio rerio]	-	-	-	-
Unigene0033540	6.60028	15.5721	1.23837	Up	5.8436	13.0588	1.16009	Up	lysine-specific demethylase 4B [Danio rerio] >gi|94734041|emb|CAK04048.1| novel protein similar to vertebrate jumonji domain containing 2B (JMJD2B) [Danio rerio] >gi|213625958|gb|AAI71698.1| Jumonji domain containing 2B [Danio rerio] >gi|213625960|gb|AAI71700.1| Jumonji domain containing 2B [Danio rerio]	ko04080//Neuroactive ligand-receptor interaction	GO:0016020//membrane	GO:0005488//binding;GO:0004872//receptor activity	GO:0050896//response to stimulus
Unigene0019515	6.74106	13.6763	1.02063	Up	2.96354	13.0271	2.13612	Up	PREDICTED: multiple PDZ domain protein-like [Danio rerio]	ko04530//Tight junction	GO:0043229//intracellular organelle;GO:0044456;GO:0044459	GO:0005515//protein binding	GO:0009987//cellular process
Unigene0006190	6.24187	12.9408	1.05188	Up	6.06473	12.8872	1.08742	Up	LOC566469 protein [Danio rerio]	ko04974//Protein digestion and absorption	GO:0016021//integral component of membrane;GO:0005886//plasma membrane	GO:0046943//carboxylic acid transmembrane transporter activity	GO:0019752//carboxylic acid metabolic process;GO:0002376//immune system process;GO:0007599//hemostasis;GO:0065003;GO:0006865//amino acid transport
Unigene0025233	5.58768	22.4296	2.00508	Up	2.63845	12.8379	2.28264	Up	ReO_6 [Oryzias latipes]	-	-	-	-
Unigene0001552	6.59255	16.3505	1.31043	Up	4.28029	12.7401	1.5736	Up	RecName: Full=LETM1 and EF-hand domain-containing protein 1, mitochondrial; AltName: Full=Leucine zipper-EF-hand-containing transmembrane protein 1; Flags: Precursor >gi|220679089|emb|CAX14247.1| novel protein similar to vertebrate leucine zipper-EF-hand containing transmembrane protein 1 (LETM1, zgc:109969) [Danio rerio]	-	GO:0019866//organelle inner membrane;GO:0043231//intracellular membrane-bounded organelle;GO:0031224//intrinsic component of membrane	-	-
Unigene0054464	5.26995	14.7149	1.48142	Up	6.24497	12.7302	1.02749	Up	gamma-interferon-inducible lysosomal thiol reductase [Carassius auratus]	ko04612//Antigen processing and presentation	-	-	-
Unigene0048679	7.21483	15.7218	1.12373	Up	4.38013	12.7255	1.53867	Up	PREDICTED: calcium-dependent secretion activator 1 isoform X7 [Danio rerio]	-	-	-	-
Unigene0066411	5.83732	12.5326	1.10231	Up	3.47297	12.6343	1.86311	Up	anoctamin-1 [Danio rerio]	-	-	-	-
Unigene0070854	10.0268	20.1546	1.00725	Up	5.6067	12.5779	1.16567	Up	PREDICTED: sphingomyelin synthase-related protein 1 [Oreochromis niloticus]	-	GO:0031227//intrinsic component of endoplasmic reticulum membrane	-	GO:0090153//regulation of sphingolipid biosynthetic process;GO:0006672//ceramide metabolic process
Unigene0005752	2.8789	7.15384	1.3132	Up	2.94534	12.5178	2.08748	Up	PREDICTED: fragaceatoxin C [Danio rerio]	-	-	-	-
Unigene0056385	5.22801	12.5915	1.26812	Up	4.88113	12.3993	1.34497	Up	PREDICTED: hypothetical protein LOC100694044 [Oreochromis niloticus]	ko05200//Pathways in cancer;ko04310//Wnt signaling pathway;ko05016//Huntington's disease;ko05152//Tuberculosis;ko05164//Influenza A;ko04520//Adherens junction;ko05146//Amoebiasis;ko04110//Cell cycle;ko04916//Melanogenesis;ko04512//ECM-receptor interaction;ko05215//Prostate cancer;ko04720//Long-term potentiation;ko04630//Jak-STAT signaling pathway;ko04350//TGF-beta signaling pathway;ko00310//Lysin…	-	-	-
Unigene0012835	5.88719	13.5039	1.19773	Up	3.89182	12.3251	1.66308	Up	novel protein similar to H.sapiens JPH1, junctophilin 1 (JPH1) [Danio rerio]	-	GO:0043231//intracellular membrane-bounded organelle;GO:0016528//sarcoplasm;GO:0042175//nuclear outer membrane-endoplasmic reticulum membrane network	GO:0005262//calcium channel activity	GO:0050905//neuromuscular process;GO:1901019//regulation of calcium ion transmembrane transporter activity;GO:0007611//learning or memory;GO:0048167//regulation of synaptic plasticity
Unigene0005759	5.27725	12.468	1.24037	Up	5.23292	12.238	1.22568	Up	PREDICTED: phosphatidylinositol phosphatase PTPRQ [Danio rerio]	-	-	-	-
Unigene0011986	5.76927	13.8367	1.26204	Up	2.9617	12.1797	2.03998	Up	nuclear factor of activated T-cells 5 [Danio rerio] >gi|37589065|gb|AAH58868.1| Nuclear factor of activated T-cells 5, tonicity-responsive [Danio rerio]	ko04010//MAPK signaling pathway;ko04360//Axon guidance;ko04310//Wnt signaling pathway;ko04380//Osteoclast differentiation;ko04660//T cell receptor signaling pathway;ko04650//Natural killer cell mediated cytotoxicity;ko04662//B cell receptor signaling pathway;ko04370//VEGF signaling pathway	-	-	-
Unigene0071479	5.60742	14.5881	1.37938	Up	5.95748	12.0527	1.01658	Up	PREDICTED: probable G-protein coupled receptor 149-like [Maylandia zebra]	-	GO:0031224//intrinsic component of membrane	GO:0004888//transmembrane signaling receptor activity	GO:0001541//ovarian follicle development;GO:0007166//cell surface receptor signaling pathway;GO:0030728//ovulation
Unigene0067790	6.29269	15.7925	1.32749	Up	4.45702	12.0414	1.43385	Up	PREDICTED: myotubularin-related protein 4 [Danio rerio]	-	-	-	-
Unigene0007638	4.77905	10.4296	1.12589	Up	4.64219	12.0062	1.3709	Up	PREDICTED: myosin-X [Danio rerio]	ko04666//Fc gamma R-mediated phagocytosis	GO:0030175//filopodium;GO:0043005//neuron projection;GO:0031252//cell leading edge;GO:0043025//neuronal cell body;GO:0044424	GO:0003779//actin binding	GO:0022409//positive regulation of cell-cell adhesion;GO:0048870//cell motility;GO:0051128//regulation of cellular component organization
Unigene0022729	5.52691	18.3647	1.73239	Up	4.07059	11.9432	1.55288	Up	PREDICTED: retrotransposable element Tf2 155 kDa protein type 1-like [Danio rerio]	ko04080//Neuroactive ligand-receptor interaction;ko04962//Vasopressin-regulated water reabsorption	-	-	-
Unigene0024629	7.42389	15.6933	1.0799	Up	5.07815	11.9392	1.23333	Up	novel protein similar to human and mouse RAS protein activator like 2 (RASAL2) [Danio rerio] >gi|169154930|emb|CAQ14703.1| novel protein similar to human and mouse RAS protein activator like 2 (RASAL2) [Danio rerio]	ko04010//MAPK signaling pathway;ko04360//Axon guidance	GO:0005622//intracellular	GO:0005099//Ras GTPase activator activity	GO:0051056//regulation of small GTPase mediated signal transduction
Unigene0022473	4.81695	14.0875	1.54822	Up	2.55883	11.913	2.21898	Up	neuronal PAS domain protein 2 [Danio rerio]	ko04710//Circadian rhythm - mammal;ko04711//Circadian rhythm - fly	-	-	-
Unigene0047921	2.61041	7.86783	1.59169	Up	1.55309	11.9053	2.93839	Up	PREDICTED: neurobeachin-like [Danio rerio]	-	GO:0016020//membrane;GO:0044431//Golgi apparatus part	GO:0005515//protein binding	-
Unigene0003179	2.66261	10.9934	2.04572	Up	4.58002	11.8837	1.37556	Up	WD repeat-containing protein 13 [Danio rerio]	-	-	-	-
Unigene0054473	6.61416	14.3806	1.12049	Up	3.98699	11.8754	1.5746	Up	PREDICTED: heme oxygenase 2-like [Danio rerio]	ko04978//Mineral absorption;ko00860//Porphyrin and chlorophyll metabolism	GO:0016020//membrane	GO:0005488//binding;GO:0016705//oxidoreductase activity, acting on paired donors, with incorporation or reduction of molecular oxygen	GO:0006950//response to stress;GO:0006787
Unigene0068966	6.61138	13.9314	1.07532	Up	3.63944	11.8497	1.70307	Up	PREDICTED: IQ motif and SEC7 domain-containing protein 2-like [Oreochromis niloticus]	ko04144//Endocytosis	-	-	-
Unigene0001824	5.25799	13.3253	1.34159	Up	2.72883	11.8373	2.11698	Up	PREDICTED: ral GTPase-activating protein subunit alpha-1 isoform X4 [Danio rerio]	-	GO:0043231//intracellular membrane-bounded organelle	GO:0008047//enzyme activator activity;GO:0046983//protein dimerization activity	GO:0043087//regulation of GTPase activity;GO:0006351//transcription, DNA-templated;GO:0007264//small GTPase mediated signal transduction
Unigene0068442	4.07769	12.1413	1.5741	Up	2.99925	11.8202	1.97858	Up	capping protein (actin filament) muscle Z-line beta [Salmo salar]	-	GO:0044291//cell-cell contact zone;GO:0015629//actin cytoskeleton;GO:0030141//secretory granule;GO:0031252//cell leading edge;GO:0031674//I band;GO:0043234//protein complex	GO:0003779//actin binding;GO:0015631//tubulin binding	GO:0007599//hemostasis;GO:0000902//cell morphogenesis;GO:1902531//regulation of intracellular signal transduction;GO:0055002//striated muscle cell development;GO:0030031//cell projection assembly;GO:0051693//actin filament capping;GO:0031111//negative regulation of microtubule polymerization or depolymerization
Unigene0023413	5.67576	11.5897	1.02996	Up	5.89899	11.803	1.00061	Up	PREDICTED: AFG3-like protein 1-like [Danio rerio]	-	-	-	-
Unigene0063658	4.80096	13.2551	1.46515	Up	1.90757	11.7293	2.62031	Up	PREDICTED: retrotransposable element Tf2 155 kDa protein type 1-like [Danio rerio]	ko04080//Neuroactive ligand-receptor interaction;ko04962//Vasopressin-regulated water reabsorption	-	-	-
Unigene0072315	6.1181	12.563	1.03803	Up	4.84045	11.6975	1.27298	Up	PREDICTED: serine/threonine-protein kinase/endoribonuclease IRE1-like isoform X1 [Maylandia zebra]	ko05010//Alzheimer's disease;ko04141//Protein processing in endoplasmic reticulum	-	-	-
Unigene0041466	5.54833	14.5377	1.38968	Up	1.9649	11.6844	2.57206	Up	PREDICTED: synaptotagmin-7-like isoform X3 [Danio rerio]	-	-	-	-
Unigene0046116	8.29735	23.087	1.47636	Up	4.40767	11.6774	1.40563	Up	PREDICTED: alpha-mannosidase 2x-like [Danio rerio]	ko01100//Metabolic pathways;ko00510//N-Glycan biosynthesis	-	-	-
Unigene0059449	6.03697	13.3715	1.14726	Up	5.21125	11.6665	1.16267	Up	Deoxyribonuclease gamma precursor [Osmerus mordax]	-	-	-	-
Unigene0003122	5.32627	11.8487	1.15353	Up	2.68304	11.5353	2.10411	Up	Transmembrane channel-like protein 7 [Myotis davidii]	-	-	-	-
Unigene0040044	8.02099	16.1404	1.00882	Up	1.89372	11.508	2.60335	Up	splicing factor, arginine/serine-rich 11 [Danio rerio] >gi|28279914|gb|AAH44186.1| Splicing factor, arginine/serine-rich 11 [Danio rerio]	-	GO:0043231//intracellular membrane-bounded organelle	GO:0005488//binding	-
Unigene0021862	3.59096	16.448	2.19547	Up	1.98705	11.4936	2.53213	Up	PREDICTED: microtubule-associated tumor suppressor candidate 2-like [Danio rerio]	-	GO:0005815//microtubule organizing center;GO:0005874//microtubule	GO:0015631//tubulin binding;GO:0046983//protein dimerization activity	-
Unigene0009825	4.79816	16.2337	1.75844	Up	2.83205	11.4618	2.01691	Up	clock 1a [Phreatichthys andruzzii]	ko04710//Circadian rhythm - mammal;ko04711//Circadian rhythm - fly	GO:0005667//transcription factor complex;GO:0005737//cytoplasm	GO:0004871//signal transducer activity;GO:0003677//DNA binding;GO:0003700//sequence-specific DNA binding transcription factor activity;GO:0046982//protein heterodimerization activity;GO:0004402//histone acetyltransferase activity	GO:0009648//photoperiodism;GO:0045944//positive regulation of transcription from RNA polymerase II promoter;GO:0009266//response to temperature stimulus;GO:0032922//circadian regulation of gene expression;GO:0007165//signal transduction
Unigene0055282	6.80104	13.6779	1.00802	Up	4.01226	11.4477	1.51257	Up	PREDICTED: LOW QUALITY PROTEIN: dmX-like protein 1-like [Oryzias latipes]	-	-	-	-
Unigene0044048	5.85521	11.8247	1.01401	Up	2.97513	11.3644	1.9335	Up	PREDICTED: semaphorin-7A isoform X1 [Danio rerio]	ko04360//Axon guidance	-	-	-
Unigene0015806	2.4844	16.2946	2.71343	Up	1.70467	11.3526	2.73546	Up	chromosome 13 open reading frame, human C20orf194 [Bos taurus]	-	-	-	-
Unigene0029052	3.84281	9.67281	1.33177	Up	4.40502	11.3022	1.35938	Up	PREDICTED: Down syndrome cell adhesion molecule a isoform X3 [Danio rerio]	-	GO:0043005//neuron projection;GO:0016021//integral component of membrane	GO:0005488//binding	GO:0007155//cell adhesion;GO:0008038//neuron recognition;GO:0016310//phosphorylation;GO:0045773//positive regulation of axon extension
Unigene0019005	1.14858	6.12541	2.41496	Up	3.66085	11.2831	1.62392	Up	LOC568145 protein [Danio rerio]	-	-	-	-
Unigene0018819	4.30429	10.259	1.25305	Up	4.40671	11.2672	1.35435	Up	PREDICTED: protein fem-1 homolog C isoform X1 [Xenopus (Silurana) tropicalis]	-	GO:0044424	-	GO:0032446//protein modification by small protein conjugation
Unigene0029968	4.43844	9.98327	1.16946	Up	4.434	11.1377	1.32877	Up	PREDICTED: arrestin domain-containing protein 3-like [Takifugu rubripes]	-	-	-	-
Unigene0002195	28.0668	13.6715	-1.03769	Down	23.5647	11.0713	-1.08981	Down	PREDICTED: uncharacterized protein LOC100536200 [Danio rerio]	-	-	-	-
Unigene0044196	4.377	10.1136	1.20828	Up	5.41818	11.0582	1.02924	Up	interferon regulatory factor 6 [Danio rerio] >gi|34784859|gb|AAH56772.1| Irf6 protein [Danio rerio] >gi|52631872|gb|AAU85359.1| interferon regulatory factor 6 [Danio rerio] >gi|61971046|gb|AAX57954.1| interferon regulatory factor 6 [Danio rerio]	-	GO:0005737//cytoplasm	GO:0000975//regulatory region DNA binding;GO:0003700//sequence-specific DNA binding transcription factor activity	GO:0007050//cell cycle arrest;GO:0030216//keratinocyte differentiation;GO:0043616//keratinocyte proliferation;GO:0008285//negative regulation of cell proliferation;GO:0043588//skin development;GO:0048468//cell development;GO:0045893//positive regulation of transcription, DNA-templated
Unigene0001856	3.26565	8.92638	1.45071	Up	1.76688	11.0148	2.64017	Up	PREDICTED: membrane-associated guanylate kinase, WW and PDZ domain-containing protein 1 [Danio rerio]	-	-	-	-
Unigene0062096	5.57312	13.3953	1.26517	Up	3.97556	11.0009	1.46839	Up	protocadherin 10b precursor [Danio rerio]	-	-	-	-
Unigene0070713	3.50464	9.12985	1.38133	Up	4.25534	10.9654	1.36561	Up	DLG5 protein [Bos taurus]	-	-	-	-
Unigene0037535	4.9677	15.383	1.63069	Up	2.3457	10.9335	2.22066	Up	PREDICTED: receptor-type tyrosine-protein phosphatase T [Oreochromis niloticus]	-	GO:0009986//cell surface;GO:0005886//plasma membrane;GO:0016021//integral component of membrane	GO:0004725//protein tyrosine phosphatase activity;GO:0004872//receptor activity;GO:0070097//delta-catenin binding;GO:0051393//alpha-actinin binding;GO:0008013//beta-catenin binding;GO:0016790//thiolester hydrolase activity;GO:0045294//alpha-catenin binding;GO:0045295//gamma-catenin binding;GO:0045296//cadherin binding	GO:0007156//homophilic cell adhesion;GO:0035335//peptidyl-tyrosine dephosphorylation;GO:0007169//transmembrane receptor protein tyrosine kinase signaling pathway
Unigene0040312	5.8313	13.8226	1.24513	Up	5.04399	10.92	1.11433	Up	sterol regulatory element-binding protein 1 [Danio rerio]	ko04910//Insulin signaling pathway	-	-	-
Unigene0071268	2.79763	7.30423	1.38452	Up	1.71343	10.9083	2.67046	Up	PREDICTED: neurocan core protein [Danio rerio]	-	-	-	-
Unigene0054998	6.54021	15.7519	1.26812	Up	3.92741	10.8988	1.47252	Up	PREDICTED: short-chain dehydrogenase/reductase 3-like [Oreochromis niloticus]	ko01100//Metabolic pathways;ko00830//Retinol metabolism	GO:0031224//intrinsic component of membrane;GO:0001750//photoreceptor outer segment	GO:0036094//small molecule binding;GO:0008106//alcohol dehydrogenase (NADP+) activity	GO:0001523//retinoid metabolic process;GO:0050953//sensory perception of light stimulus;GO:0007602//phototransduction
Unigene0008742	0.786395	5.9403	2.91721	Up	0.265837	10.8798	5.35496	Up	novel protein (might be pseudogene or just a novel transcript) [Danio rerio]	-	-	-	-
Unigene0051891	5.83345	12.2656	1.0722	Up	3.67266	10.8556	1.56355	Up	PREDICTED: calcium/calmodulin-dependent protein kinase kinase 2-like [Danio rerio]	ko04920//Adipocytokine signaling pathway	GO:0044424	GO:0046872//metal ion binding;GO:0004672//protein kinase activity;GO:0032550	GO:0006468//protein phosphorylation
Unigene0017986	4.83567	18.6546	1.94775	Up	4.46292	10.8552	1.28233	Up	PREDICTED: GRIP and coiled-coil domain-containing protein 2 [Ornithorhynchus anatinus]	-	GO:0043231//intracellular membrane-bounded organelle	GO:0005515//protein binding	GO:0006623//protein targeting to vacuole;GO:0000226//microtubule cytoskeleton organization;GO:0007030//Golgi organization;GO:0032527//protein exit from endoplasmic reticulum;GO:0000301//retrograde transport, vesicle recycling within Golgi
Unigene0032241	3.10826	8.43045	1.4395	Up	3.47796	10.7993	1.63463	Up	Kcnip1b protein [Danio rerio]	ko04744//Phototransduction	-	-	-
Unigene0027917	3.6656	12.9597	1.82191	Up	2.7905	10.793	1.9515	Up	protein phosphatase 1D magnesium-dependent, delta isoform a [Danio rerio]	-	-	-	-
Unigene0000569	4.98398	11.0704	1.15133	Up	3.48539	10.7898	1.63027	Up	PREDICTED: poly [ADP-ribose] polymerase 4 [Danio rerio]	ko03410//Base excision repair	-	-	-
Unigene0022444	4.37554	12.4202	1.50515	Up	2.32435	10.7811	2.2136	Up	PREDICTED: frizzled-1 isoform X1 [Danio rerio]	ko05200//Pathways in cancer;ko04310//Wnt signaling pathway;ko04916//Melanogenesis;ko05217//Basal cell carcinoma	-	-	-
Unigene0030986	2.22446	11.9907	2.43039	Up	1.83815	10.747	2.5476	Up	anoctamin-1 [Danio rerio]	-	-	-	-
Unigene0051247	7.04135	15.0143	1.09242	Up	3.49438	10.6979	1.61423	Up	mKIAA1813 protein [Mus musculus]	-	-	-	-
Unigene0048455	5.94147	13.3806	1.17125	Up	5.04991	10.6469	1.0761	Up	PREDICTED: mitogen-activated protein kinase kinase kinase MLK4 isoform X2 [Danio rerio]	-	-	GO:0016301//kinase activity	-
Unigene0058691	4.98688	12.1117	1.28019	Up	3.81782	10.6292	1.47721	Up	PREDICTED: mesoderm development candidate 1-like [Danio rerio]	-	-	-	-
Unigene0069556	5.02187	11.0492	1.13765	Up	5.05457	10.5986	1.06822	Up	PREDICTED: ral GTPase-activating protein subunit alpha-1, partial [Papio anubis]	-	-	-	-
Unigene0036148	5.21581	11.1816	1.10017	Up	3.55219	10.5965	1.5768	Up	ubiquitin carboxyl-terminal hydrolase 33 [Danio rerio]	-	GO:0044464	GO:0008234//cysteine-type peptidase activity;GO:0046872//metal ion binding	GO:0050896//response to stimulus;GO:0006508//proteolysis;GO:0006928//cellular component movement;GO:0040011//locomotion;GO:0016579//protein deubiquitination;GO:0016043//cellular component organization
Unigene0031855	5.35519	11.9907	1.16291	Up	3.67629	10.5877	1.52607	Up	PREDICTED: breakpoint cluster region protein-like, partial [Anas platyrhynchos]	ko05200//Pathways in cancer;ko05220//Chronic myeloid leukemia	GO:0044464	-	GO:0007154//cell communication
Unigene0040213	3.05091	13.0465	2.09635	Up	2.68571	10.5284	1.97091	Up	PREDICTED: lisH domain-containing protein ARMC9 [Danio rerio]	-	-	-	-
Unigene0071097	3.60051	11.8164	1.71452	Up	3.82528	10.5262	1.46035	Up	PREDICTED: hepatic leukemia factor b isoform X1 [Danio rerio]	ko04711//Circadian rhythm - fly	-	GO:0001071//nucleic acid binding transcription factor activity;GO:0003677//DNA binding	GO:0007519//skeletal muscle tissue development;GO:0006351//transcription, DNA-templated
Unigene0017020	5.20689	12.2666	1.23624	Up	5.20654	10.4767	1.00878	Up	septin-7 isoform 1 [Danio rerio]	-	GO:0032156;GO:0043231//intracellular membrane-bounded organelle;GO:0032432//actin filament bundle;GO:0015630//microtubule cytoskeleton;GO:0031988//membrane-bounded vesicle;GO:0044441;GO:0032155;GO:0000776//kinetochore;GO:0033267;GO:0005886//plasma membrane	GO:0032550;GO:0005515//protein binding	GO:0000278//mitotic cell cycle;GO:0008360//regulation of cell shape;GO:0051259//protein oligomerization;GO:0022402//cell cycle process;GO:0048858//cell projection morphogenesis
Unigene0039887	3.76678	9.88127	1.39137	Up	2.41	10.4766	2.12006	Up	PREDICTED: phosphatidylinositol phosphatase PTPRQ [Danio rerio]	-	-	-	-
Unigene0010561	6.48578	15.3693	1.2447	Up	4.75553	10.4154	1.13104	Up	PREDICTED: cyclic AMP-responsive element-binding protein 3-like protein 4-like [Danio rerio]	ko05016//Huntington's disease;ko04725//Cholinergic synapse;ko04916//Melanogenesis;ko05215//Prostate cancer;ko04962//Vasopressin-regulated water reabsorption	-	-	-
Unigene0055913	4.80932	12.2119	1.34438	Up	3.06573	10.3164	1.75063	Up	PREDICTED: electroneutral sodium bicarbonate exchanger 1-like isoform X5 [Mustela putorius furo]	-	-	-	-
Unigene0039287	4.39285	11.1436	1.34299	Up	3.63874	10.2877	1.49942	Up	PREDICTED: histone-lysine N-methyltransferase MLL3 [Danio rerio]	ko00310//Lysine degradation	GO:0035097//histone methyltransferase complex	GO:0042800//histone methyltransferase activity (H3-K4 specific);GO:0005515//protein binding	GO:0051568//histone H3-K4 methylation
Unigene0007870	3.33142	10.5708	1.66587	Up	2.88395	10.2531	1.82994	Up	protein SMG7 [Danio rerio] >gi|190339636|gb|AAI62970.1| Smg-7 homolog, nonsense mediated mRNA decay factor (C. elegans) [Danio rerio]	ko03015//mRNA surveillance pathway	-	-	-
Unigene0017097	6.7266	14.2079	1.07874	Up	4.03647	10.2308	1.34176	Up	potassium voltage-gated channel zerg24 [Danio rerio]	-	GO:0005887//integral component of plasma membrane;GO:0044424;GO:0012505//endomembrane system	GO:0004673//protein histidine kinase activity;GO:0044389;GO:0046983//protein dimerization activity;GO:0086008//voltage-gated potassium channel activity involved in cardiac muscle cell action potential repolarization	GO:0007267//cell-cell signaling;GO:0055065//metal ion homeostasis;GO:0060306//regulation of membrane repolarization;GO:1901380//negative regulation of potassium ion transmembrane transport;GO:0051899//membrane depolarization;GO:0086002//cardiac muscle cell action potential involved in contraction;GO:0042493//response to drug;GO:0034767//positive regulation of ion transmembrane transport;GO:008601…
Unigene0011798	5.7118	11.6937	1.03372	Up	3.15153	10.2148	1.69653	Up	leucine-rich repeat transmembrane protein FLRT3 precursor [Danio rerio]	-	-	-	-
Unigene0002625	0.721637	3.78167	2.38968	Up	1.41542	10.1911	2.848	Up	zona pellucida 3 [Gobiocypris rarus]	-	-	-	-
Unigene0056058	5.09611	13.6079	1.41698	Up	5.06114	10.1694	1.0067	Up	PREDICTED: 1-phosphatidylinositol-4,5-bisphosphate phosphodiesterase beta-1 isoform 1 [Monodelphis domestica]	ko01100//Metabolic pathways;ko04020//Calcium signaling pathway;ko04062//Chemokine signaling pathway;ko04270//Vascular smooth muscle contraction;ko04724//Glutamatergic synapse;ko05010//Alzheimer's disease;ko04310//Wnt signaling pathway;ko05016//Huntington's disease;ko04725//Cholinergic synapse;ko05146//Amoebiasis;ko04912//GnRH signaling pathway;ko04972//Pancreatic secretion;ko04916//Melanogenesis;…	GO:0000790//nuclear chromatin;GO:0005829//cytosol;GO:0031965//nuclear membrane;GO:0016607//nuclear speck	GO:0004871//signal transducer activity;GO:0042803//protein homodimerization activity;GO:0004435//phosphatidylinositol phospholipase C activity;GO:0005516//calmodulin binding;GO:0005546//phosphatidylinositol-4,5-bisphosphate binding;GO:0005509//calcium ion binding;GO:0005096//GTPase activator activity;GO:0019899//enzyme binding	GO:0045892//negative regulation of transcription, DNA-templated;GO:0032735//positive regulation of interleukin-12 production;GO:0008277//regulation of G-protein coupled receptor protein signaling pathway;GO:0007213//G-protein coupled acetylcholine receptor signaling pathway;GO:0016042//lipid catabolic process;GO:0007215//glutamate receptor signaling pathway;GO:0007268//synaptic transmission;GO:00…
Unigene0020156	3.84115	11.454	1.57624	Up	1.1336	10.1036	3.15589	Up	PREDICTED: zinc finger matrin-type protein 4-like isoform X1 [Danio rerio]	-	GO:0043231//intracellular membrane-bounded organelle	GO:0046914//transition metal ion binding;GO:0097159//organic cyclic compound binding	-
Unigene0010527	5.00097	10.9313	1.12819	Up	3.43793	10.0908	1.55342	Up	PREDICTED: mitogen-activated protein kinase 9 [Danio rerio]	ko05200//Pathways in cancer;ko04010//MAPK signaling pathway;ko04510//Focal adhesion;ko04310//Wnt signaling pathway;ko05152//Tuberculosis;ko05164//Influenza A;ko04910//Insulin signaling pathway;ko04141//Protein processing in endoplasmic reticulum;ko04722//Neurotrophin signaling pathway;ko04380//Osteoclast differentiation;ko04912//GnRH signaling pathway;ko05160//Hepatitis C;ko05145//Toxoplasmosis;k…	-	-	-
Unigene0066782	3.3958	10.2651	1.59592	Up	1.2026	10.078	3.06698	Up	PREDICTED: amyloid beta A4 precursor protein-binding family B member 2-like isoform X3 [Danio rerio]	-	-	-	-
Unigene0059875	7.34873	15.2088	1.04934	Up	4.23723	10.0623	1.24777	Up	PREDICTED: immunoglobulin superfamily DCC subclass member 4 [Danio rerio]	-	-	-	-
Unigene0006084	1.3395	11.5042	3.1024	Up	1.1312	10.0391	3.1497	Up	Breast carcinoma-amplified sequence 3 [Myotis davidii]	-	-	-	-
Unigene0050632	4.20057	8.49541	1.0161	Up	4.64422	10.0315	1.11103	Up	PREDICTED: acyl-CoA synthetase short-chain family member 3, mitochondrial [Danio rerio]	ko01100//Metabolic pathways;ko00640//Propanoate metabolism	GO:0043231//intracellular membrane-bounded organelle	GO:0016405//CoA-ligase activity;GO:0032559	-
Unigene0067444	0.98865	4.93234	2.31874	Up	0.001	10.0305	13.2921	Up	claudin-like protein ZF-A89 [Danio rerio]	ko04530//Tight junction;ko04670//Leukocyte transendothelial migration;ko04514//Cell adhesion molecules (CAMs);ko05160//Hepatitis C;ko05130//Pathogenic Escherichia coli infection	-	-	-
Unigene0055331	5.12052	11.4623	1.16254	Up	3.34276	9.95503	1.57438	Up	PREDICTED: calcium-dependent secretion activator 1 isoform X7 [Danio rerio]	-	-	-	-
Unigene0037343	5.17688	10.842	1.06648	Up	3.34786	9.93184	1.56882	Up	Krueppel-like factor 12 [Danio rerio]	-	-	GO:0043169//cation binding;GO:0003676//nucleic acid binding	-
Unigene0020625	4.95021	11.7332	1.24503	Up	3.11659	9.92061	1.67046	Up	PREDICTED: protocadherin alpha-C2-like [Danio rerio]	-	GO:0031224//intrinsic component of membrane	GO:0046872//metal ion binding	-
Unigene0063293	2.03292	11.778	2.53447	Up	0.905734	9.91659	3.45269	Up	PREDICTED: ATP-binding cassette sub-family A member 2 [Danio rerio]	-	-	-	-
Unigene0035467	5.22522	12.1117	1.21283	Up	2.14265	9.87632	2.20457	Up	PREDICTED: copper-transporting ATPase 2 [Danio rerio]	ko04978//Mineral absorption	GO:0044424	-	GO:0006812//cation transport
Unigene0018505	21.4509	8.79989	-1.28548	Down	24.1049	9.83203	-1.29376	Down	PREDICTED: cytochrome b-c1 complex subunit 10-like isoform 1 [Oreochromis niloticus] >gi|348527708|ref|XP_003451361.1| PREDICTED: cytochrome b-c1 complex subunit 10-like isoform 2 [Oreochromis niloticus]	ko01100//Metabolic pathways;ko05010//Alzheimer's disease;ko05016//Huntington's disease;ko04260//Cardiac muscle contraction;ko05012//Parkinson's disease;ko00190//Oxidative phosphorylation	GO:0019866//organelle inner membrane;GO:0005740//mitochondrial envelope;GO:0044425//membrane part	GO:0015078//hydrogen ion transmembrane transporter activity	GO:0006818//hydrogen transport;GO:0006811//ion transport;GO:0022904//respiratory electron transport chain
Unigene0005351	22.6863	11.0828	-1.0335	Down	24.4092	9.81691	-1.31409	Down	PREDICTED: probable G-protein coupled receptor-like [Danio rerio]	-	-	-	-
Unigene0072614	5.68671	11.4339	1.00765	Up	3.87047	9.81621	1.34266	Up	PREDICTED: transportin-2-like isoform 1 [Oreochromis niloticus]	-	-	-	-
Unigene0001400	5.4458	11.3511	1.05962	Up	2.83689	9.77716	1.7851	Up	slit homolog 3 protein precursor [Danio rerio]	ko04360//Axon guidance	-	-	-
Unigene0054531	40.3439	9.04435	-2.15726	Down	33.4863	9.7456	-1.78075	Down	protein ETHE1, mitochondrial [Danio rerio] >gi|45709393|gb|AAH67574.1| Zgc:85680 [Danio rerio]	ko00620//Pyruvate metabolism	GO:0005739//mitochondrion	GO:0003824//catalytic activity;GO:0043169//cation binding	-
Unigene0040466	3.10198	12.007	1.95261	Up	2.35402	9.74119	2.04897	Up	PREDICTED: serum response factor a isoform X1 [Danio rerio]	ko04010//MAPK signaling pathway	-	-	-
Unigene0047372	4.55114	10.1531	1.15762	Up	4.41932	9.74079	1.14022	Up	Zgc:114199 protein [Danio rerio]	-	GO:0043231//intracellular membrane-bounded organelle	GO:0003676//nucleic acid binding	-
Unigene0021566	5.18182	13.5442	1.38615	Up	4.12898	9.73123	1.23684	Up	probable palmitoyltransferase ZDHHC8 [Danio rerio]	-	-	-	-
Unigene0071677	6.58579	13.6488	1.05135	Up	4.09976	9.69444	1.24162	Up	novel protein (zgc:91974) [Danio rerio]	-	-	-	-
Unigene0018088	2.67863	6.7667	1.33695	Up	3.74455	9.67182	1.369	Up	PREDICTED: protein FAM167A-like [Maylandia zebra]	-	-	-	-
Unigene0035375	6.27616	12.7166	1.01876	Up	3.70443	9.65804	1.38248	Up	ras-related protein Rab-35 [Danio rerio]	-	GO:0044440;GO:0048770;GO:0030139//endocytic vesicle;GO:0044421;GO:0044459	GO:0032550;GO:0017111//nucleoside-triphosphatase activity	GO:0071363//cellular response to growth factor stimulus;GO:1902582;GO:0030030//cell projection organization;GO:0022402//cell cycle process;GO:0045184//establishment of protein localization;GO:0002376//immune system process;GO:0009154//purine ribonucleotide catabolic process;GO:0033365//protein localization to organelle;GO:0035556//intracellular signal transduction
Unigene0026782	6.00309	12.3276	1.03811	Up	1.67838	9.64714	2.52303	Up	PREDICTED: kinesin family member 13Ba isoform X4 [Danio rerio]	-	GO:0005875//microtubule associated complex	GO:0015631//tubulin binding;GO:0003774//motor activity;GO:0032550	GO:0007017//microtubule-based process
Unigene0074229	32.2068	6.53441	-2.30123	Down	28.4164	9.63415	-1.56049	Down	factor inhibiting hypoxia-inducible factor 1 alpha [Carassius carassius]	-	GO:0043231//intracellular membrane-bounded organelle;GO:0044444//cytoplasmic part	GO:0046914//transition metal ion binding;GO:0005102//receptor binding;GO:0016706//oxidoreductase activity, acting on paired donors, with incorporation or reduction of molecular oxygen, 2-oxoglutarate as one donor, and incorporation of one atom each of oxygen into both donors;GO:0046983//protein dimerization activity;GO:0019904//protein domain specific binding;GO:0019825//oxygen binding;GO:0043168…	GO:0007219//Notch signaling pathway;GO:0045597//positive regulation of cell differentiation;GO:0061418//regulation of transcription from RNA polymerase II promoter in response to hypoxia;GO:0045445//myoblast differentiation;GO:0018126//protein hydroxylation;GO:0044710
Unigene0072014	3.64305	11.6479	1.67686	Up	4.62569	9.61588	1.05575	Up	solute carrier family 25 member 33 [Danio rerio]	-	-	-	-
Unigene0062698	5.09118	11.824	1.21565	Up	4.67142	9.61512	1.04144	Up	PREDICTED: LPS-responsive vesicle trafficking, beach and anchor containing [Danio rerio]	-	-	-	-
Unigene0045787	4.62201	11.397	1.30206	Up	2.90995	9.59367	1.72109	Up	novel protein with a Immunoglobulin V-set domain [Danio rerio]	-	-	-	-
Unigene0031300	4.81944	13.7534	1.51285	Up	3.91553	9.58752	1.29195	Up	uncharacterized protein LOC561940 [Danio rerio] >gi|220678243|emb|CAX14655.1| novel protein similar to vertebrate LIM and calponin homology domains 1 (LIMCH1) [Danio rerio]	-	-	-	-
Unigene0021753	7.06086	15.0243	1.08938	Up	3.93941	9.56684	1.28006	Up	forkhead box P1b [Ctenopharyngodon idella]	-	-	-	-
Unigene0000645	6.55499	13.213	1.01129	Up	4.6647	9.56041	1.03529	Up	PREDICTED: RNA-binding protein 4.1 isoform X1 [Danio rerio]	-	GO:0035770//ribonucleoprotein granule;GO:0016604//nuclear body	GO:0046914//transition metal ion binding;GO:0097157//pre-mRNA intronic binding;GO:0036094//small molecule binding;GO:0003729//mRNA binding	GO:0017148//negative regulation of translation;GO:0006913//nucleocytoplasmic transport;GO:0002190//cap-independent translational initiation;GO:0009648//photoperiodism;GO:0042221//response to chemical;GO:0000165//MAPK cascade;GO:0035195//gene silencing by miRNA;GO:0042692//muscle cell differentiation;GO:0000380//alternative mRNA splicing, via spliceosome
Unigene0033065	4.70066	13.5608	1.52851	Up	3.00928	9.5499	1.66607	Up	PREDICTED: extended synaptotagmin-1 [Danio rerio]	-	-	-	-
Unigene0071957	3.7511	9.74887	1.37792	Up	3.20245	9.51434	1.57093	Up	novel protein similar to human adaptor-related protein complex 1, gamma 2 subunit (AP1G2) [Danio rerio]	ko04142//Lysosome	GO:0044431//Golgi apparatus part;GO:0030131//clathrin adaptor complex	GO:0008565//protein transporter activity	GO:0016192//vesicle-mediated transport;GO:0006886//intracellular protein transport
Unigene0028892	6.69908	13.5042	1.01137	Up	3.43304	9.44295	1.45975	Up	ORF2-encoded protein [Danio rerio]	ko01100//Metabolic pathways;ko05016//Huntington's disease;ko00230//Purine metabolism;ko04514//Cell adhesion molecules (CAMs);ko04666//Fc gamma R-mediated phagocytosis;ko04660//T cell receptor signaling pathway;ko04976//Bile secretion;ko00240//Pyrimidine metabolism;ko02010//ABC transporters;ko03020//RNA polymerase;ko00534//Glycosaminoglycan biosynthesis - heparan sulfate;ko05340//Primary immunodef…	-	-	-
Unigene0045972	4.09186	8.76401	1.09883	Up	2.82575	9.43961	1.7401	Up	PREDICTED: MKL/myocardin-like protein 2-like isoform X1 [Danio rerio]	-	GO:0043231//intracellular membrane-bounded organelle	GO:0003712//transcription cofactor activity;GO:0005515//protein binding	GO:0007507//heart development;GO:0014706//striated muscle tissue development;GO:0009653//anatomical structure morphogenesis;GO:0061061//muscle structure development;GO:0006366//transcription from RNA polymerase II promoter;GO:0009790//embryo development
Unigene0013795	0.596968	4.51873	2.92019	Up	1.6913	9.42142	2.47782	Up	PREDICTED: uncharacterized protein LOC101848815 [Aplysia californica]	-	-	-	-
Unigene0060543	4.87096	13.133	1.43092	Up	4.01512	9.37257	1.223	Up	protein tyrosine kinase 7 long isoform [Danio rerio]	-	-	-	-
Unigene0065451	2.9081	11.864	2.02844	Up	3.97241	9.36653	1.2375	Up	BRCA1-associated ATM activator 1 [Danio rerio]	-	-	-	-
Unigene0002518	4.68303	9.50378	1.02106	Up	2.02388	9.35674	2.20888	Up	sterol-4-alpha-carboxylate 3-dehydrogenase, decarboxylating [Danio rerio]	ko01100//Metabolic pathways;ko00100//Steroid biosynthesis	-	-	-
Unigene0012820	4.27809	8.86075	1.05046	Up	3.79761	9.35525	1.30069	Up	PREDICTED: synaptotagmin-like 5 isoform X1 [Danio rerio]	-	-	-	-
Unigene0008086	20.706	10.0773	-1.03894	Down	27.9257	9.32977	-1.58168	Down	uncharacterized protein LOC100327252 precursor [Danio rerio] >gi|165993171|emb|CAP71897.1| si:dkey-19a16.1 [Danio rerio]	-	-	-	-
Unigene0043635	4.92753	10.1324	1.04003	Up	1.81375	9.29753	2.35787	Up	PREDICTED: serine/threonine-protein kinase TAO1-like isoform 1 [Danio rerio]	ko04010//MAPK signaling pathway	-	-	-
Unigene0041827	25.6919	7.60217	-1.75683	Down	29.2975	9.26794	-1.66046	Down	glycogen synthase kinase binding protein [Danio rerio]	ko04310//Wnt signaling pathway	-	-	-
Unigene0002427	4.2543	8.52801	1.00329	Up	2.3582	9.26402	1.97395	Up	PREDICTED: brefeldin A-inhibited guanine nucleotide-exchange protein 2 [Danio rerio]	-	-	-	-
Unigene0024554	3.5346	8.47375	1.26145	Up	2.42275	9.25441	1.9335	Up	zinc finger, DHHC domain containing 5 [Danio rerio] >gi|122891327|emb|CAM14430.1| zinc finger, DHHC domain containing 5 [Danio rerio]	ko04810//Regulation of actin cytoskeleton	-	-	-
Unigene0035651	27.6247	8.81639	-1.6477	Down	20.847	9.21967	-1.17705	Down	Znfl2a protein [Danio rerio] >gi|197246953|gb|AAI64077.1| Znfl2a protein [Danio rerio]	-	-	-	-
Unigene0023410	3.95222	8.20213	1.05334	Up	2.24388	9.19349	2.03462	Up	PREDICTED: kinase suppressor of Ras 2 [Danio rerio]	-	-	-	-
Unigene0030723	3.21602	12.567	1.96629	Up	1.70839	9.10049	2.4133	Up	PREDICTED: hypothetical protein LOC100572018 [Acyrthosiphon pisum]	-	-	-	-
Unigene0062501	1.14858	6.63915	2.53115	Up	1.22028	9.10049	2.89873	Up	PREDICTED: a-kinase anchor protein 13 [Danio rerio]	-	-	-	-
Unigene0068252	3.29817	8.76443	1.41	Up	4.17505	9.08593	1.12184	Up	PREDICTED: maltase-glucoamylase, intestinal [Xenopus (Silurana) tropicalis]	ko01100//Metabolic pathways;ko04973//Carbohydrate digestion and absorption;ko00500//Starch and sucrose metabolism;ko00052//Galactose metabolism	-	-	-
Unigene0031500	5.05645	10.2229	1.0156	Up	0.976748	9.08517	3.21746	Up	PREDICTED: msx2-interacting protein isoform X1 [Danio rerio]	-	-	-	-
Unigene0054603	5.74594	12.0759	1.07152	Up	4.21661	9.07212	1.10536	Up	non-muscle caldesmon [Danio rerio]	ko04270//Vascular smooth muscle contraction	-	-	-
Unigene0043202	4.8174	11.7436	1.28555	Up	4.24697	9.06204	1.0934	Up	LReO_3 [Oryzias latipes]	ko04080//Neuroactive ligand-receptor interaction;ko04144//Endocytosis;ko04062//Chemokine signaling pathway;ko04060//Cytokine-cytokine receptor interaction;ko04120//Ubiquitin mediated proteolysis;ko04110//Cell cycle;ko05145//Toxoplasmosis;ko04914//Progesterone-mediated oocyte maturation;ko04962//Vasopressin-regulated water reabsorption	-	-	-
Unigene0051829	3.95916	10.712	1.43596	Up	4.39751	9.04219	1.03998	Up	PREDICTED: low-density lipoprotein receptor-related protein 1B [Danio rerio]	-	-	-	-
Unigene0013333	32.5366	7.16253	-2.18352	Down	21.8711	9.01438	-1.27873	Down	PREDICTED: hypothetical protein LOC100535592 [Danio rerio]	-	-	-	-
Unigene0058617	4.04939	9.04666	1.15968	Up	2.9467	9.00464	1.61157	Up	PREDICTED: TBC1 domain family member 8 [Danio rerio]	-	-	-	-
Unigene0034323	2.34677	12.793	2.4466	Up	4.12948	8.99941	1.12387	Up	breast carcinoma amplified sequence 3 [Danio rerio]	-	-	-	-
Unigene0000054	0.464901	7.29404	3.97172	Up	0.197569	8.98422	5.50696	Up	PREDICTED: perlwapin [Danio rerio]	ko04510//Focal adhesion;ko04512//ECM-receptor interaction;ko05322//Systemic lupus erythematosus	-	-	-
Unigene0057935	3.87357	14.3485	1.88917	Up	3.73596	8.97222	1.26399	Up	Transposase [Dicentrarchus labrax]	-	-	-	GO:0006259//DNA metabolic process;GO:0006351//transcription, DNA-templated
Unigene0021556	1.9451	14.363	2.88444	Up	1.27171	8.96357	2.8173	Up	Cyprinus carpio mRNA for CC chemokine-1, complete cds	-	-	GO:0005125//cytokine activity	GO:0002376//immune system process;GO:0006935//chemotaxis
Unigene0021324	4.10543	8.83701	1.10602	Up	3.2181	8.94967	1.47562	Up	PREDICTED: tyrosine-protein kinase SgK223-like [Takifugu rubripes]	-	-	-	-
Unigene0007722	1.75232	9.04372	2.36765	Up	2.12767	8.94967	2.07256	Up	PREDICTED: protein reprimo-like [Monodelphis domestica]	ko04115//p53 signaling pathway	-	-	-
Unigene0017846	3.69539	12.619	1.7718	Up	2.273	8.91327	1.97136	Up	leptin receptor long isoform [Carassius carassius]	ko04080//Neuroactive ligand-receptor interaction;ko04060//Cytokine-cytokine receptor interaction;ko04630//Jak-STAT signaling pathway;ko04920//Adipocytokine signaling pathway	-	GO:0004888//transmembrane signaling receptor activity	GO:0007166//cell surface receptor signaling pathway
Unigene0038040	5.51723	11.9682	1.11719	Up	2.88504	8.91283	1.62729	Up	GDNF family receptor alpha 3 precursor [Danio rerio]	-	-	-	-
Unigene0074098	73.0207	13.4072	-2.44529	Down	61.1994	8.89458	-2.78252	Down	angiopoietin-related protein 4 precursor [Danio rerio]	ko03320//PPAR signaling pathway	-	-	-
Unigene0041859	5.78106	14.6136	1.3379	Up	3.63504	8.89194	1.29053	Up	PX domain-containing protein kinase-like protein [Danio rerio] >gi|94733845|emb|CAK11481.1| novel protein similar to vertebrate PX domain containing serine/threonine kinase (PXK) [Danio rerio]	ko04810//Regulation of actin cytoskeleton;ko04510//Focal adhesion;ko04062//Chemokine signaling pathway;ko04670//Leukocyte transendothelial migration;ko04520//Adherens junction;ko04666//Fc gamma R-mediated phagocytosis;ko05130//Pathogenic Escherichia coli infection;ko05100//Bacterial invasion of epithelial cells;ko05131//Shigellosis	GO:0044424;GO:0016020//membrane	GO:0016772//transferase activity, transferring phosphorus-containing groups;GO:0005515//protein binding	GO:0043462//regulation of ATPase activity;GO:0006811//ion transport;GO:0007154//cell communication
Unigene0013094	0.983463	5.41403	2.46076	Up	0.348286	8.86921	4.67046	Up	PREDICTED: globoside alpha-1,3-N-acetylgalactosaminyltransferase 1 [Danio rerio]	-	-	GO:0016740//transferase activity	-
Unigene0038587	24.8154	9.57174	-1.37439	Down	22.4793	8.83399	-1.34746	Down	PREDICTED: [Pyruvate dehydrogenase [lipoamide]] kinase isozyme 3, mitochondrial [Danio rerio]	-	-	-	-
Unigene0021597	0.001	4.12521	12.0103	Up	0.727887	8.82661	3.60007	Up	zygote arrest protein 1 [Danio rerio]	-	-	-	-
Unigene0029897	2.33588	9.81974	2.07172	Up	1.62439	8.82301	2.44137	Up	PREDICTED: polyhomeotic-like protein 3 isoform X1 [Danio rerio]	-	-	-	-
Unigene0035662	4.09706	8.88621	1.11698	Up	3.74674	8.81957	1.23507	Up	RNA-binding protein 12 [Danio rerio] >gi|31324618|gb|AAP48571.1| swan [Danio rerio] >gi|190336635|gb|AAI62473.1| RNA binding motif protein 12 [Danio rerio] >gi|190337822|gb|AAI62102.1| RNA binding motif protein 12 [Danio rerio]	ko04810//Regulation of actin cytoskeleton;ko04510//Focal adhesion;ko05131//Shigellosis	-	-	-
Unigene0052368	3.19441	9.89182	1.63069	Up	2.54537	8.79682	1.78911	Up	gamma-glutamylaminecyclotransferase B [Danio rerio]	-	-	-	-
Unigene0062083	3.81708	12.1231	1.66721	Up	3.53545	8.79508	1.3148	Up	rho-related GTP-binding protein RhoG [Danio rerio]	ko05100//Bacterial invasion of epithelial cells;ko05131//Shigellosis	GO:0031988//membrane-bounded vesicle;GO:0044444//cytoplasmic part;GO:0016020//membrane	GO:0017111//nucleoside-triphosphatase activity;GO:0032550	GO:0001775//cell activation;GO:0007010//cytoskeleton organization;GO:0006351//transcription, DNA-templated;GO:0007409//axonogenesis;GO:0006935//chemotaxis;GO:0007599//hemostasis;GO:0008283//cell proliferation;GO:0051130;GO:0032855//positive regulation of Rac GTPase activity
Unigene0031370	3.93229	8.04783	1.03323	Up	3.02528	8.77834	1.53688	Up	PREDICTED: OTU domain-containing protein 7A-like [Danio rerio]	-	-	-	-
Unigene0063617	4.46616	8.93885	1.00105	Up	0.983714	8.73612	3.15068	Up	somatostatin receptor type 3 [Carassius auratus]	ko04080//Neuroactive ligand-receptor interaction	GO:0031224//intrinsic component of membrane	GO:0008188//neuropeptide receptor activity	GO:0007166//cell surface receptor signaling pathway;GO:0009755//hormone-mediated signaling pathway
Unigene0020524	3.68412	9.73504	1.40187	Up	3.05301	8.73334	1.5163	Up	PREDICTED: gypsy retrotransposon integrase-like protein 1-like isoform X1 [Danio rerio]	-	-	-	-
Unigene0011485	4.726	9.58519	1.02019	Up	3.61162	8.73244	1.27374	Up	PREDICTED: hairy/enhancer-of-split related with YRPW motif protein 1 isoform X1 [Danio rerio]	-	GO:0043231//intracellular membrane-bounded organelle	GO:0001071//nucleic acid binding transcription factor activity;GO:0046983//protein dimerization activity;GO:0003696//satellite DNA binding	GO:0003272//endocardial cushion formation;GO:0000122//negative regulation of transcription from RNA polymerase II promoter;GO:0007219//Notch signaling pathway;GO:0001649//osteoblast differentiation;GO:0055010//ventricular cardiac muscle tissue morphogenesis;GO:0001568//blood vessel development;GO:0003188//heart valve formation;GO:0043392//negative regulation of DNA binding;GO:0009798//axis specif…
Unigene0019505	3.79143	9.21849	1.28179	Up	1.61125	8.71092	2.43465	Up	PREDICTED: protein NLRC3 [Danio rerio]	-	-	-	-
Unigene0064382	4.1265	8.67363	1.07172	Up	1.99278	8.69942	2.12614	Up	PREDICTED: transmembrane and TPR repeat-containing protein 1 isoform X1 [Danio rerio]	-	-	-	-
Unigene0066376	2.50934	7.93232	1.66043	Up	2.33275	8.68836	1.89705	Up	PREDICTED: membrane-associated phosphatidylinositol transfer protein 2-like [Takifugu rubripes]	-	GO:0044464	GO:0043169//cation binding	GO:0051234//establishment of localization
Unigene0067156	3.15569	7.63431	1.27454	Up	1.36203	8.67114	2.67046	Up	LOC557892 protein [Danio rerio]	-	-	-	-
Unigene0057392	3.19499	6.88962	1.10861	Up	3.86497	8.65018	1.16227	Up	inactive rhomboid protein 1 [Danio rerio]	-	GO:0031224//intrinsic component of membrane;GO:0042175//nuclear outer membrane-endoplasmic reticulum membrane network;GO:0044431//Golgi apparatus part	GO:0004175//endopeptidase activity	GO:0009306//protein secretion;GO:0010498//proteasomal protein catabolic process;GO:0048870//cell motility;GO:0007173//epidermal growth factor receptor signaling pathway
Unigene0044008	1.87536	11.8422	2.6587	Up	0.976685	8.63399	3.14406	Up	PDZ domain-containing protein 7 [Danio rerio]	-	-	-	-
Unigene0019981	5.18868	14.0941	1.44165	Up	4.25534	8.61983	1.01838	Up	strawberry notch homolog 2a [Danio rerio]	-	-	-	-
Unigene0043513	4.82312	9.90331	1.03795	Up	2.97535	8.61913	1.53448	Up	forkhead box protein P4 [Danio rerio]	-	-	-	-
Unigene0059685	4.16294	8.87854	1.09272	Up	1.72812	8.6043	2.31585	Up	PREDICTED: plectin-like [Danio rerio]	-	-	-	-
Unigene0031106	2.49344	11.4304	2.19666	Up	1.01289	8.57424	3.08153	Up	PREDICTED: cathepsin O [Danio rerio]	ko04142//Lysosome	-	GO:0008233//peptidase activity	-
Unigene0022287	4.03114	12.4216	1.6236	Up	3.11762	8.56348	1.45775	Up	PREDICTED: membrane-associated guanylate kinase, WW and PDZ domain-containing protein 1 [Danio rerio]	-	-	-	-
Unigene0020764	3.53609	9.92331	1.48867	Up	3.26375	8.56323	1.39162	Up	PREDICTED: potassium voltage-gated channel subfamily H member 8 [Danio rerio]	-	-	-	-
Unigene0003477	4.56274	9.88105	1.11476	Up	3.80202	8.55817	1.17053	Up	PREDICTED: stromal membrane-associated protein 2 isoform X1 [Danio rerio]	ko04144//Endocytosis	-	-	-
Unigene0036479	2.80317	7.84844	1.48535	Up	0.89345	8.53199	3.25542	Up	PREDICTED: membrane-associated phosphatidylinositol transfer protein 2-like [Oreochromis niloticus]	-	-	-	-
Unigene0024775	4.60007	10.5066	1.19157	Up	2.91155	8.51137	1.5476	Up	secernin-3 [Danio rerio]	-	-	-	-
Unigene0014390	5.01971	15.0171	1.58093	Up	3.97721	8.46748	1.09017	Up	PREDICTED: WD repeat-containing protein 67 [Danio rerio]	-	-	-	GO:0032313//regulation of Rab GTPase activity
Unigene0010687	1.03706	6.08819	2.55352	Up	1.17066	8.45486	2.85246	Up	PREDICTED: protein delta homolog 1-like [Danio rerio]	-	-	-	-
Unigene0019415	2.85831	7.37587	1.36765	Up	2.96083	8.42363	1.50844	Up	PREDICTED: protein NYNRIN-like [Chrysemys picta bellii]	-	-	-	GO:0009987//cellular process
Unigene0042582	4.98994	10.3012	1.04572	Up	2.76597	8.38528	1.60007	Up	PREDICTED: phosphatase and actin regulator 1-like isoform X1 [Maylandia zebra]	-	-	-	-
Unigene0022412	4.43652	11.9277	1.42681	Up	4.05578	8.3742	1.04597	Up	serine/threonine-protein kinase N2 [Danio rerio] >gi|115529135|gb|AAI24773.1| Zgc:153916 [Danio rerio]	-	GO:0005737//cytoplasm;GO:0005634//nucleus	GO:0004697//protein kinase C activity;GO:0005524//ATP binding;GO:0042826//histone deacetylase binding	GO:0006468//protein phosphorylation;GO:0007165//signal transduction
Unigene0009871	1.60762	12.9985	3.01535	Up	0.853988	8.35856	3.29097	Up	PDZ domain containing 7a [Danio rerio] >gi|256274660|gb|ACU68551.1| PDZ domain containing protein 7a [Danio rerio]	ko04010//MAPK signaling pathway	-	-	-
Unigene0060736	3.40719	10.8212	1.66721	Up	1.94918	8.35714	2.10015	Up	PREDICTED: LOW QUALITY PROTEIN: si:dkey-257n17.3 [Danio rerio]	-	-	-	-
Unigene0002014	4.07769	8.60299	1.07709	Up	2.28514	8.35641	1.8706	Up	low-density lipoprotein receptor-related protein 6 precursor [Danio rerio]	ko04310//Wnt signaling pathway	-	-	-
Unigene0071991	3.55015	7.8927	1.15264	Up	3.09479	8.35596	1.43296	Up	PREDICTED: lipoamide acyltransferase component of branched-chain alpha-keto acid dehydrogenase complex, mitochondrial-like [Oreochromis niloticus]	ko01100//Metabolic pathways;ko00280//Valine, leucine and isoleucine degradation	-	-	-
Unigene0030031	4.27573	8.72875	1.0296	Up	2.22085	8.35467	1.91147	Up	PREDICTED: E3 ubiquitin-protein ligase Itchy [Danio rerio]	ko04144//Endocytosis;ko04120//Ubiquitin mediated proteolysis	-	GO:0019787//small conjugating protein ligase activity	GO:0032446//protein modification by small protein conjugation
Unigene0040654	4.62294	10.4226	1.17283	Up	3.36053	8.34609	1.31241	Up	ras-related protein Rab-4B [Ictalurus punctatus]	-	-	-	-
Unigene0000902	2.78356	10.0562	1.85308	Up	2.00055	8.30617	2.05379	Up	dopamine D1A receptor [Ctenopharyngodon idella]	ko04080//Neuroactive ligand-receptor interaction;ko04020//Calcium signaling pathway;ko04540//Gap junction	GO:0016021//integral component of membrane;GO:0043231//intracellular membrane-bounded organelle	GO:0043169//cation binding;GO:0004952//dopamine neurotransmitter receptor activity	GO:0010524//positive regulation of calcium ion transport into cytosol;GO:0021766//hippocampus development;GO:0071407//cellular response to organic cyclic compound;GO:0001508//action potential;GO:0048871//multicellular organismal homeostasis;GO:0007631//feeding behavior;GO:0048167//regulation of synaptic plasticity;GO:0021782//glial cell development;GO:0002209//behavioral defense response;GO:00607…
Unigene0007521	26.3965	10.7641	-1.29413	Down	19.735	8.29198	-1.25097	Down	PREDICTED: protein SZT2-like [Danio rerio]	-	-	-	-
Unigene0042983	4.02666	9.81752	1.28577	Up	3.31917	8.28465	1.31962	Up	dapper1 [Danio rerio]	-	GO:0043234//protein complex;GO:0044424	GO:0005515//protein binding	GO:0032925//regulation of activin receptor signaling pathway;GO:0030111//regulation of Wnt signaling pathway;GO:0010608//posttranscriptional regulation of gene expression;GO:0035411//catenin import into nucleus;GO:0009653//anatomical structure morphogenesis;GO:0007254//JNK cascade;GO:0009896;GO:0006366//transcription from RNA polymerase II promoter;GO:1901991//negative regulation of mitotic cell …
Unigene0067354	4.68377	10.5168	1.16695	Up	2.90815	8.25793	1.50568	Up	PREDICTED: receptor-type tyrosine-protein phosphatase T [Danio rerio]	-	-	-	-
Unigene0012896	3.63133	10.0158	1.46371	Up	3.47855	8.22549	1.24162	Up	PREDICTED: A-kinase anchor protein 9 [Oreochromis niloticus]	ko04810//Regulation of actin cytoskeleton;ko04144//Endocytosis;ko04530//Tight junction;ko04270//Vascular smooth muscle contraction;ko05414//Dilated cardiomyopathy;ko05410//Hypertrophic cardiomyopathy (HCM);ko05152//Tuberculosis;ko04145//Phagosome;ko04260//Cardiac muscle contraction;ko05416//Viral myocarditis	GO:0005856//cytoskeleton;GO:0043231//intracellular membrane-bounded organelle;GO:0044444//cytoplasmic part	GO:0005488//binding	-
Unigene0017006	1.95258	10.7491	2.46076	Up	1.38299	8.17564	2.56355	Up	ornithine decarboxylase antizyme inhibitor [Danio rerio]	-	-	GO:0008073//ornithine decarboxylase inhibitor activity	GO:0008152//metabolic process
Unigene0019027	2.00265	7.34377	1.87461	Up	2.07168	8.1731	1.98008	Up	PREDICTED: 2-oxoglutarate dehydrogenase, mitochondrial isoformX1 [Danio rerio]	ko01100//Metabolic pathways;ko00310//Lysine degradation;ko00380//Tryptophan metabolism;ko00020//Citrate cycle (TCA cycle)	-	-	-
Unigene0046123	2.96126	8.78778	1.56928	Up	2.3596	8.10709	1.78064	Up	insulin receptor a precursor [Danio rerio]	ko04910//Insulin signaling pathway;ko04520//Adherens junction;ko04930//Type II diabetes mellitus;ko04960//Aldosterone-regulated sodium reabsorption	-	-	-
Unigene0016594	4.09531	8.39397	1.03538	Up	1.64715	8.08378	2.29506	Up	probable ubiquitin carboxyl-terminal hydrolase FAF-X [Danio rerio] >gi|68705339|gb|AAY99448.1| ubiquitin specific protease 9 [Danio rerio] >gi|169154727|emb|CAQ14632.1| ubiquitin specific peptidase 9 [Danio rerio]	-	-	GO:0016790//thiolester hydrolase activity;GO:0070011//peptidase activity, acting on L-amino acid peptides	GO:0019941//modification-dependent protein catabolic process
Unigene0006154	3.37542	9.29095	1.46076	Up	0.896534	8.06315	3.16891	Up	PREDICTED: ryanodine receptor 3 [Oreochromis niloticus]	ko04020//Calcium signaling pathway;ko05010//Alzheimer's disease;ko04970//Salivary secretion	GO:0031224//intrinsic component of membrane;GO:0016528//sarcoplasm;GO:0005789//endoplasmic reticulum membrane	GO:0005218//intracellular ligand-gated calcium channel activity;GO:0004871//signal transducer activity;GO:0046872//metal ion binding	GO:0006875//cellular metal ion homeostasis;GO:0070838//divalent metal ion transport;GO:0006936//muscle contraction
Unigene0055735	2.5199	9.4166	1.90184	Up	1.60346	8.00768	2.32019	Up	PREDICTED: low-density lipoprotein receptor-related protein 4 [Oreochromis niloticus]	-	GO:0031224//intrinsic component of membrane	GO:0046872//metal ion binding;GO:0005102//receptor binding;GO:0046983//protein dimerization activity	GO:0042476//odontogenesis;GO:0072657//protein localization to membrane;GO:0003002//regionalization;GO:0006468//protein phosphorylation;GO:0001503//ossification;GO:0007416//synapse assembly;GO:0030178//negative regulation of Wnt signaling pathway;GO:0008544//epidermis development;GO:0030326//embryonic limb morphogenesis
Unigene0021907	1.38061	7.02356	2.34689	Up	1.99066	8.00413	2.0075	Up	potassium voltage-gated channel, subfamily G, member 4 [Danio rerio]	-	GO:0016021//integral component of membrane	GO:0005267//potassium channel activity	GO:0034220//ion transmembrane transport;GO:0030001//metal ion transport
Unigene0058878	0.270566	3.49098	3.68958	Up	0.479094	7.97376	4.05688	Up	ZP3 [Cyprinus carpio]	-	-	-	-
Unigene0058769	3.65773	9.99401	1.45011	Up	3.35269	7.96948	1.24916	Up	mitofusin-2 [Danio rerio]	-	GO:0031224//intrinsic component of membrane;GO:0031966//mitochondrial membrane;GO:0005856//cytoskeleton	GO:0032550;GO:0017111//nucleoside-triphosphatase activity;GO:0044389	GO:0007265//Ras protein signal transduction;GO:0051640//organelle localization;GO:0043010//camera-type eye development;GO:0006605//protein targeting;GO:0001824//blastocyst development;GO:0008285//negative regulation of cell proliferation;GO:0009154//purine ribonucleotide catabolic process;GO:0007005//mitochondrion organization
Unigene0048588	3.27498	9.93644	1.60124	Up	2.74137	7.95909	1.53771	Up	PREDICTED: L-fucose kinase, partial [Oreochromis niloticus]	ko01100//Metabolic pathways;ko00051//Fructose and mannose metabolism;ko00520//Amino sugar and nucleotide sugar metabolism	-	-	-
Unigene0062537	24.3046	11.7847	-1.04431	Down	20.6759	7.93955	-1.38082	Down	PREDICTED: titin isoform X7 [Danio rerio]	-	-	-	-
Unigene0048131	3.20973	8.37473	1.38359	Up	2.93648	7.92581	1.43247	Up	serum response factor a [Danio rerio]	ko04010//MAPK signaling pathway	GO:0043229//intracellular organelle	GO:0044212//transcription regulatory region DNA binding;GO:0046983//protein dimerization activity;GO:0000981//sequence-specific DNA binding RNA polymerase II transcription factor activity;GO:0016301//kinase activity	GO:0055007//cardiac muscle cell differentiation;GO:0001775//cell activation;GO:0007369//gastrulation;GO:0048519//negative regulation of biological process;GO:0030239//myofibril assembly;GO:0060249//anatomical structure homeostasis;GO:0002244//hematopoietic progenitor cell differentiation;GO:0048863//stem cell differentiation;GO:0016477//cell migration;GO:0016310//phosphorylation;GO:0021537//telen…
Unigene0037679	1.78047	7.96381	2.1612	Up	2.90049	7.91376	1.44807	Up	PREDICTED: interferon alpha-inducible protein 27-like protein 2B-like isoform X1 [Chrysemys picta bellii]	-	GO:0031966//mitochondrial membrane	-	GO:0006915//apoptotic process;GO:0019221//cytokine-mediated signaling pathway
Unigene0033156	1.73563	6.65421	1.93881	Up	1.0537	7.90612	2.9075	Up	PREDICTED: probable E3 ubiquitin-protein ligase HERC1-like [Danio rerio]	ko04120//Ubiquitin mediated proteolysis	-	-	-
Unigene0048027	4.55114	13.1838	1.53447	Up	3.58745	7.87302	1.13396	Up	uncharacterized protein LOC393602 [Danio rerio] >gi|34785705|gb|AAH57297.1| Zgc:63489 [Danio rerio]	-	-	-	-
Unigene0044557	4.31246	10.2215	1.24503	Up	2.54537	7.87084	1.62864	Up	heme oxygenase [Ictalurus furcatus]	ko04978//Mineral absorption;ko00860//Porphyrin and chlorophyll metabolism	-	GO:0004620//phospholipase activity;GO:0016705//oxidoreductase activity, acting on paired donors, with incorporation or reduction of molecular oxygen	GO:0006950//response to stress;GO:0055114//oxidation-reduction process;GO:0009410//response to xenobiotic stimulus
Unigene0068144	0.533129	3.7145	2.80061	Up	1.27442	7.85583	2.62392	Up	optineurin [Danio rerio]	ko05200//Pathways in cancer;ko04010//MAPK signaling pathway;ko04062//Chemokine signaling pathway;ko04380//Osteoclast differentiation;ko05160//Hepatitis C;ko05145//Toxoplasmosis;ko04660//T cell receptor signaling pathway;ko05215//Prostate cancer;ko05142//Chagas disease (American trypanosomiasis);ko05222//Small cell lung cancer;ko04920//Adipocytokine signaling pathway;ko05220//Chronic myeloid leuke…	GO:0044424	GO:0046914//transition metal ion binding	GO:0009987//cellular process
Unigene0026093	2.4503	7.74568	1.66043	Up	2.60327	7.8427	1.59103	Up	PREDICTED: hypothetical protein LOC560266 [Danio rerio]	-	-	GO:0003677//DNA binding	-
Unigene0064842	3.21204	9.07392	1.49824	Up	3.32276	7.84078	1.23862	Up	PREDICTED: sodium/myo-inositol cotransporter-like [Danio rerio]	-	-	-	-
Unigene0069708	2.47541	7.44508	1.58862	Up	2.72063	7.83542	1.52607	Up	PREDICTED: peroxisome proliferator-activated receptor gamma coactivator-related protein 1 [Danio rerio]	-	-	-	-
Unigene0013100	4.32572	8.68197	1.00508	Up	3.31917	7.81766	1.23592	Up	potassium voltage-gated channel subfamily H member 2 isoform a [Homo sapiens]	-	-	-	-
Unigene0055576	3.54512	8.46206	1.25518	Up	1.88322	7.81436	2.05293	Up	PREDICTED: probable phospholipid-transporting ATPase VA [Danio rerio]	-	-	-	-
Unigene0000757	3.82324	9.77192	1.35385	Up	3.28822	7.81062	1.24813	Up	PREDICTED: V-type proton ATPase 116 kDa subunit a isoform 2 isoform X6 [Danio rerio]	ko01100//Metabolic pathways;ko05152//Tuberculosis;ko04145//Phagosome;ko04142//Lysosome;ko05110//Vibrio cholerae infection;ko05120//Epithelial cell signaling in Helicobacter pylori infection;ko00190//Oxidative phosphorylation;ko05323//Rheumatoid arthritis;ko04966//Collecting duct acid secretion	-	-	-
Unigene0015051	2.3515	8.14852	1.79296	Up	1.4276	7.79019	2.44807	Up	PREDICTED: si:ch211-193k19.1 [Danio rerio]	-	-	-	-
Unigene0071448	4.38053	8.95759	1.032	Up	2.92159	7.77107	1.41136	Up	PREDICTED: chromodomain-helicase-DNA-binding protein 7 [Danio rerio]	-	-	GO:0016817//hydrolase activity, acting on acid anhydrides;GO:0003676//nucleic acid binding	GO:0044763;GO:0007548//sex differentiation;GO:0007626//locomotory behavior;GO:0060173//limb development;GO:0043010//camera-type eye development;GO:0007507//heart development;GO:0001568//blood vessel development;GO:0042471//ear morphogenesis;GO:0050877//neurological system process;GO:0007399//nervous system development;GO:0065007//biological regulation
Unigene0054841	1.98584	5.80127	1.54662	Up	2.86615	7.76578	1.43801	Up	Si:dkey-52h23.1 protein [Danio rerio]	-	-	-	-
Unigene0052327	3.02186	6.20405	1.03777	Up	1.79929	7.76494	2.10954	Up	signal peptide, CUB and EGF-like domain-containing protein 3 precursor [Danio rerio]	-	-	-	-
Unigene0046928	3.96464	9.30998	1.23159	Up	2.73789	7.75744	1.50252	Up	PREDICTED: similar to pol polyprotein [Ciona intestinalis]	ko01100//Metabolic pathways;ko04973//Carbohydrate digestion and absorption;ko04978//Mineral absorption;ko00500//Starch and sucrose metabolism;ko00052//Galactose metabolism	-	-	-
Unigene0065418	4.94134	10.6693	1.11049	Up	1.60709	7.7465	2.2691	Up	novel protein similar to vertebrate ash1 (absent, small, or homeotic)-like (Drosophila) (ASH1L) [Danio rerio]	ko04530//Tight junction;ko00310//Lysine degradation	GO:0043232;GO:0005737//cytoplasm;GO:0005634//nucleus	-	GO:0009987//cellular process
Unigene0022409	0.532674	4.1237	2.95261	Up	0.636669	7.72046	3.60007	Up	zona pellucida 3 [Gobiocypris rarus]	-	-	-	-
Unigene0055362	3.46249	7.19322	1.05483	Up	1.58322	7.70768	2.28344	Up	PREDICTED: rap1 GTPase-GDP dissociation stimulator 1, partial [Danio rerio]	-	-	-	-
Unigene0060929	3.69521	9.07317	1.29595	Up	2.31985	7.68199	1.72745	Up	paired amphipathic helix protein Sin3b [Danio rerio] >gi|94732739|emb|CAK11144.1| novel protein similar to mouse and human SIN3 homolog B, transcriptional regulator (yeast) (SIN3B) [Danio rerio] >gi|213625867|gb|AAI71498.1| SIN3 homolog B, transcription regulator (yeast) [Danio rerio] >gi|213627518|gb|AAI71496.1| SIN3 homolog B, transcription regulator (yeast) [Danio rerio]	ko05016//Huntington's disease	-	-	-
Unigene0034102	4.33114	8.99034	1.05363	Up	1.82038	7.68012	2.07689	Up	beta-type platelet-derived growth factor receptor [Danio rerio]	ko05200//Pathways in cancer;ko04010//MAPK signaling pathway;ko04810//Regulation of actin cytoskeleton;ko04510//Focal adhesion;ko04020//Calcium signaling pathway;ko04060//Cytokine-cytokine receptor interaction;ko04540//Gap junction;ko05215//Prostate cancer;ko05214//Glioma;ko05218//Melanoma	-	-	-
Unigene0053994	4.65517	11.3898	1.29084	Up	2.19812	7.66336	1.80171	Up	LOC796833 protein [Danio rerio]	-	-	-	-
Unigene0011314	3.27548	7.11167	1.11848	Up	2.45998	7.63951	1.63484	Up	novel protein similar to vertebrate par-6 partitioning defective 6 homolog (C.elegans) family [Danio rerio]	ko04144//Endocytosis;ko04530//Tight junction	-	-	-
Unigene0066825	0.929802	7.67793	3.04572	Up	0.493924	7.63659	3.95057	Up	PREDICTED: collagen alpha-1(XVII) chain isoform X2 [Danio rerio]	ko04974//Protein digestion and absorption	-	-	-
Unigene0053858	4.17241	8.7559	1.06937	Up	3.29719	7.63005	1.21046	Up	PREDICTED: SH3KBP1-binding protein 1 [Danio rerio]	-	-	-	-
Unigene0056573	3.72936	8.13882	1.12589	Up	3.16974	7.61882	1.2652	Up	PREDICTED: carboxypeptidase D isoform X1 [Danio rerio]	-	-	-	-
Unigene0056232	1.94816	6.67249	1.77612	Up	2.54018	7.6152	1.58395	Up	PREDICTED: myeloid-associated differentiation marker homolog [Danio rerio]	-	-	-	-
Unigene0034612	3.53815	7.63121	1.10892	Up	2.86135	7.60288	1.40985	Up	PREDICTED: CG5274-like [Oryctolagus cuniculus]	-	-	-	-
Unigene0072698	3.5446	9.08375	1.35767	Up	2.72701	7.55856	1.47079	Up	mediator of RNA polymerase II transcription subunit 20 [Danio rerio]	-	-	-	-
Unigene0023634	2.96178	7.47305	1.33523	Up	1.51507	7.52555	2.31241	Up	PREDICTED: GTPase-activating protein and VPS9 domain-containing protein 1-like [Danio rerio]	ko04810//Regulation of actin cytoskeleton;ko04520//Adherens junction	GO:0005768//endosome;GO:0016020//membrane;GO:0005829//cytosol	GO:0005085//guanyl-nucleotide exchange factor activity;GO:0005096//GTPase activator activity;GO:0032794//GTPase activating protein binding	GO:0051056//regulation of small GTPase mediated signal transduction;GO:0051223//regulation of protein transport;GO:0006897//endocytosis
Unigene0021729	3.14075	6.64451	1.08106	Up	1.02035	7.52418	2.88247	Up	dystrophin-related protein 2 [Danio rerio]	-	-	-	-
Unigene0006476	2.96327	7.26439	1.29365	Up	3.37314	7.51607	1.15589	Up	PREDICTED: thyrotropin releasing hormone receptor 2 isoform X1 [Danio rerio]	ko04080//Neuroactive ligand-receptor interaction;ko04020//Calcium signaling pathway	-	-	-
Unigene0057243	3.17645	7.61824	1.26204	Up	2.97772	7.49258	1.33125	Up	LMBR1 domain containing 2a [Danio rerio] >gi|62205119|gb|AAH92730.1| LMBR1 domain containing 2a [Danio rerio]	-	GO:0016021//integral component of membrane	-	-
Unigene0046040	4.05732	9.56833	1.23774	Up	3.74185	7.48685	1.00061	Up	C13orf22 homolog (H. sapiens), like [Danio rerio]	-	-	-	-
Unigene0041909	1.48298	5.95283	2.00508	Up	1.22543	7.48306	2.61034	Up	Arglu1 protein [Mus musculus]	-	-	-	-
Unigene0045539	0.32577	2.60601	2.99992	Up	0.605687	7.47592	3.62561	Up	ovarian fibroin-like substance-1 [Cyprinus carpio]	ko05200//Pathways in cancer;ko04510//Focal adhesion;ko05146//Amoebiasis;ko04512//ECM-receptor interaction;ko04974//Protein digestion and absorption;ko05222//Small cell lung cancer	-	-	-
Unigene0004490	3.00398	7.10578	1.24212	Up	2.39363	7.4379	1.6357	Up	PREDICTED: EF-hand domain-containing protein KIAA0494-like [Oryzias latipes]	-	-	-	-
Unigene0063230	2.56417	6.29495	1.2957	Up	2.57699	7.43291	1.52824	Up	PREDICTED: probable ATP-dependent RNA helicase YTHDC2-like, partial [Sus scrofa]	-	-	-	-
Unigene0073156	2.4513	6.71819	1.45453	Up	3.32276	7.4324	1.16145	Up	PREDICTED: E3 ubiquitin-protein ligase ZNRF2-like [Maylandia zebra]	-	GO:0043231//intracellular membrane-bounded organelle;GO:0044444//cytoplasmic part	GO:0046914//transition metal ion binding	GO:0044267//cellular protein metabolic process
Unigene0057727	4.1061	8.29629	1.0147	Up	3.6199	7.42857	1.03714	Up	uncharacterized protein LOC568879 [Danio rerio] >gi|156230282|gb|AAI51966.1| Zgc:171755 protein [Danio rerio]	ko03440//Homologous recombination	-	-	-
Unigene0004261	3.33566	7.55797	1.18002	Up	1.98804	7.38952	1.89413	Up	PREDICTED: diacylglycerol kinase delta [Danio rerio]	ko01100//Metabolic pathways;ko04070//Phosphatidylinositol signaling system;ko00564//Glycerophospholipid metabolism;ko00561//Glycerolipid metabolism	-	-	-
Unigene0063751	2.89272	6.01838	1.05695	Up	0.864366	7.38079	3.09406	Up	PREDICTED: G-protein coupled receptor 98 isoform X1 [Danio rerio]	-	-	-	-
Unigene0002430	4.3518	9.37789	1.10765	Up	1.29782	7.37708	2.50696	Up	novel protein similar to vertebrate ash1 (absent, small, or homeotic)-like (Drosophila) (ASH1L) [Danio rerio]	ko04530//Tight junction;ko00310//Lysine degradation	-	-	-
Unigene0046899	1.93936	6.73336	1.79574	Up	1.87312	7.32529	1.96744	Up	PREDICTED: zinc finger FYVE domain-containing protein 16-like [Danio rerio]	ko04144//Endocytosis;ko04350//TGF-beta signaling pathway	-	-	-
Unigene0067746	0.757366	2.98043	1.97646	Up	0.603485	7.31806	3.60007	Up	zona pellucida C related protein [Danio rerio]	-	-	-	-
Unigene0071131	4.41454	9.07443	1.03954	Up	2.16467	7.29154	1.75207	Up	PREDICTED: OTU domain-containing protein 7A-like [Danio rerio]	-	-	-	-
Unigene0051176	4.9671	12.081	1.28226	Up	2.123	7.28195	1.77822	Up	Ras GTPase-activating protein SynGAP [Chelonia mydas]	-	-	-	GO:0044763;GO:0050794//regulation of cellular process
Unigene0046771	3.06288	10.0593	1.71557	Up	1.03539	7.26425	2.81064	Up	PREDICTED: ryanodine receptor 3 [Oreochromis niloticus]	ko04020//Calcium signaling pathway;ko05010//Alzheimer's disease;ko04970//Salivary secretion	GO:0031224//intrinsic component of membrane;GO:0016528//sarcoplasm;GO:0005789//endoplasmic reticulum membrane	GO:0005218//intracellular ligand-gated calcium channel activity;GO:0004871//signal transducer activity;GO:0046872//metal ion binding	GO:0006875//cellular metal ion homeostasis;GO:0070838//divalent metal ion transport;GO:0006936//muscle contraction
Unigene0071426	3.36764	7.58721	1.17183	Up	2.27057	7.2589	1.67669	Up	PREDICTED: PDZ domain-containing protein 4 [Danio rerio]	-	-	-	-
Unigene0039449	1.89571	8.53145	2.17005	Up	2.17518	7.25367	1.73758	Up	PREDICTED: adenylate cyclase type 2 [Danio rerio]	ko04020//Calcium signaling pathway;ko04062//Chemokine signaling pathway;ko04270//Vascular smooth muscle contraction;ko05414//Dilated cardiomyopathy;ko04724//Glutamatergic synapse;ko00230//Purine metabolism;ko04725//Cholinergic synapse;ko04912//GnRH signaling pathway;ko04972//Pancreatic secretion;ko04916//Melanogenesis;ko04540//Gap junction;ko04114//Oocyte meiosis;ko04970//Salivary secretion;ko049…	-	-	-
Unigene0046535	2.00349	8.98396	2.16483	Up	0.314051	7.23574	4.52607	Up	ral GTPase-activating protein subunit alpha-1 [Danio rerio] >gi|226235301|dbj|BAH47606.1| tuberin-like protein 1 splicing variant2 [Danio rerio]	-	-	-	-
Unigene0044409	3.96979	9.52935	1.26331	Up	1.76551	7.22561	2.03303	Up	LOC407704 protein [Danio rerio]	-	-	-	-
Unigene0030233	1.16225	6.47826	2.47868	Up	0.987847	7.18738	2.86311	Up	UPF0532 protein C7orf60 homolog [Danio rerio] >gi|123911636|sp|Q0P410.1|CG060_DANRE RecName: Full=UPF0532 protein C7orf60 homolog >gi|112419182|gb|AAI22348.1| Zgc:153606 [Danio rerio]	-	-	-	-
Unigene0028524	2.53264	7.50526	1.56726	Up	2.34355	7.18362	1.61601	Up	hCG1793893 [Homo sapiens]	ko04320//Dorso-ventral axis formation	-	-	-
Unigene0031565	1.47365	7.9224	2.42654	Up	2.34847	7.1789	1.61204	Up	dopamine D1A receptor [Ctenopharyngodon idella]	ko04080//Neuroactive ligand-receptor interaction;ko04020//Calcium signaling pathway;ko04540//Gap junction	GO:0016021//integral component of membrane	GO:0004930//G-protein coupled receptor activity	GO:0007189//adenylate cyclase-activating G-protein coupled receptor signaling pathway;GO:0050880//regulation of blood vessel size
Unigene0057699	3.50723	8.12217	1.21153	Up	1.81532	7.16876	1.9815	Up	frizzled homolog 3b precursor [Danio rerio]	ko05200//Pathways in cancer;ko04310//Wnt signaling pathway;ko04916//Melanogenesis;ko05217//Basal cell carcinoma	-	-	-
Unigene0050428	1.52291	9.20711	2.59592	Up	1.84912	7.14734	1.95057	Up	PREDICTED: retrotransposable element Tf2 155 kDa protein type 1-like [Danio rerio]	ko04510//Focal adhesion;ko04080//Neuroactive ligand-receptor interaction;ko04910//Insulin signaling pathway;ko05215//Prostate cancer;ko04962//Vasopressin-regulated water reabsorption;ko05223//Non-small cell lung cancer;ko04150//mTOR signaling pathway;ko05213//Endometrial cancer;ko03320//PPAR signaling pathway;ko04960//Aldosterone-regulated sodium reabsorption	-	-	-
Unigene0039026	4.36781	9.84742	1.17283	Up	3.23613	7.10805	1.13519	Up	PREDICTED: gephyrin, partial [Papio anubis]	-	-	-	GO:0009108//coenzyme biosynthetic process;GO:0018130
Unigene0027605	3.77311	8.72391	1.20922	Up	3.44744	7.0728	1.03675	Up	PREDICTED: probable G-protein coupled receptor 135-like [Danio rerio]	-	GO:0031224//intrinsic component of membrane	GO:0004888//transmembrane signaling receptor activity	GO:0007166//cell surface receptor signaling pathway
Unigene0027416	1.86769	9.63915	2.36765	Up	1.80389	7.05457	1.96744	Up	pol-like protein [Ciona intestinalis]	-	-	-	-
Unigene0033774	18.9177	8.09389	-1.22483	Down	36.9255	7.05163	-2.38859	Down	PREDICTED: coronin-1C isoform 1 [Danio rerio]	-	GO:0005856//cytoskeleton	GO:0008092//cytoskeletal protein binding	GO:0030866//cortical actin cytoskeleton organization;GO:0006897//endocytosis
Unigene0017535	3.48181	7.67793	1.14088	Up	2.77438	7.03446	1.34227	Up	transcription factor IIIA-like [Danio rerio]	-	-	GO:0097159//organic cyclic compound binding	-
Unigene0014178	3.58742	11.2146	1.64436	Up	1.74234	7.03175	2.01285	Up	transmembrane protein 63C [Danio rerio]	-	GO:0031224//intrinsic component of membrane	-	-
Unigene0014972	3.88948	7.89995	1.02226	Up	1.8662	7.03151	1.91373	Up	neuroligin 3a [Danio rerio]	ko04514//Cell adhesion molecules (CAMs)	GO:0031224//intrinsic component of membrane;GO:0044424	GO:0005488//binding	GO:0043062//extracellular structure organization;GO:0051969//regulation of transmission of nerve impulse;GO:0007632//visual behavior;GO:0051705;GO:0060078//regulation of postsynaptic membrane potential
Unigene0012545	3.77599	7.7131	1.03046	Up	1.73137	7.02827	2.02125	Up	PREDICTED: kinase suppressor of Ras 2 [Danio rerio]	ko05152//Tuberculosis	-	-	-
Unigene0057464	3.46847	7.72107	1.1545	Up	1.46512	7.02586	2.26166	Up	synaptotagmin-9 [Danio rerio]	-	-	-	-
Unigene0039976	2.45382	5.12745	1.06321	Up	3.43362	6.99737	1.02708	Up	PREDICTED: tubulin beta-4B chain [Ochotona princeps]	ko04145//Phagosome;ko04540//Gap junction;ko05130//Pathogenic Escherichia coli infection	GO:0032991//macromolecular complex;GO:0016020//membrane;GO:0015630//microtubule cytoskeleton	GO:0005198//structural molecule activity;GO:0032550;GO:0017111//nucleoside-triphosphatase activity	GO:0043623//cellular protein complex assembly;GO:0009154//purine ribonucleotide catabolic process;GO:0016477//cell migration
Unigene0026090	2.1109	6.05243	1.51965	Up	1.16287	6.94996	2.57931	Up	PREDICTED: inactive phospholipase D5-like [Danio rerio]	-	-	-	-
Unigene0060167	3.94117	7.97969	1.01771	Up	2.617	6.9206	1.40298	Up	polycomb protein suz12-A [Danio rerio]	-	-	-	-
Unigene0031393	0.001	9.90049	13.2733	Up	0.001	6.91417	12.7553	Up	uncharacterized protein LOC100141491 precursor [Danio rerio]	-	-	-	-
Unigene0019694	3.96464	8.38922	1.08135	Up	3.0538	6.89551	1.17505	Up	transmembrane protein 65 [Danio rerio]	-	-	-	-
Unigene0040618	3.51308	7.57618	1.10873	Up	1.5996	6.87997	2.10469	Up	PREDICTED: peroxisome proliferator-activated receptor gamma coactivator 1-alpha [Danio rerio]	-	-	-	-
Unigene0034999	1.20159	7.13162	2.56928	Up	2.87236	6.86948	1.25797	Up	voltage-gated sodium channel Nav1.4b [Danio rerio]	-	GO:0005887//integral component of plasma membrane	GO:0005272//sodium channel activity	GO:0034220//ion transmembrane transport;GO:0006814//sodium ion transport
Unigene0035070	3.2794	6.77	1.04572	Up	1.99093	6.8548	1.78367	Up	PREDICTED: lysosomal-trafficking regulator [Danio rerio]	-	GO:0005856//cytoskeleton;GO:0044444//cytoplasmic part	-	GO:0002449;GO:0007599//hemostasis;GO:0048753//pigment granule organization;GO:0032509//endosome transport via multivesicular body sorting pathway;GO:0001562//response to protozoan;GO:0030101//natural killer cell activation;GO:0009306//protein secretion;GO:0009617//response to bacterium;GO:0007033//vacuole organization;GO:0050900//leukocyte migration;GO:0006796//phosphate-containing compound metab…
Unigene0041113	3.27134	6.82371	1.06067	Up	1.44815	6.84871	2.24162	Up	CRE-UNC-89 protein [Caenorhabditis remanei] >gi|308257478|gb|EFP01431.1| CRE-UNC-89 protein [Caenorhabditis remanei]	ko03040//Spliceosome;ko05014//Amyotrophic lateral sclerosis (ALS);ko03018//RNA degradation	-	-	-
Unigene0018385	2.16637	6.15916	1.50745	Up	1.45365	6.79391	2.22456	Up	probable palmitoyltransferase ZDHHC8 [Danio rerio]	-	-	GO:0016740//transferase activity	-
Unigene0027062	3.05728	6.35353	1.05531	Up	0.736245	6.77474	3.20191	Up	PREDICTED: receptor-type tyrosine-protein phosphatase S isoform X2 [Danio rerio]	-	-	-	-
Unigene0000919	2.43981	11.3479	2.21758	Up	0.687069	6.73157	3.29242	Up	PREDICTED: retrotransposable element Tf2 155 kDa protein type 1-like [Danio rerio]	ko04510//Focal adhesion;ko04910//Insulin signaling pathway;ko05215//Prostate cancer;ko05223//Non-small cell lung cancer;ko04150//mTOR signaling pathway;ko05213//Endometrial cancer;ko03320//PPAR signaling pathway;ko04960//Aldosterone-regulated sodium reabsorption	-	-	-
Unigene0022652	2.94507	9.48451	1.68727	Up	1.7522	6.71581	1.93839	Up	PREDICTED: protein tweety homolog 2-like [Oryzias latipes]	-	GO:0034702//ion channel complex	GO:0005253//anion channel activity	GO:0006821//chloride transport
Unigene0026745	3.13721	10.1869	1.69917	Up	1.38877	6.69419	2.2691	Up	LOC561820 protein [Danio rerio]	-	-	-	-
Unigene0010348	2.84569	6.91401	1.28074	Up	1.20934	6.68378	2.46645	Up	PREDICTED: uncharacterized protein LOC101882216 isoform X1 [Danio rerio]	-	-	-	-
Unigene0068370	3.44307	8.3237	1.27353	Up	2.1178	6.65375	1.6516	Up	PREDICTED: e3 ubiquitin-protein ligase HERC2, partial [Danio rerio]	ko04120//Ubiquitin mediated proteolysis	-	-	-
Unigene0039086	3.00398	7.79151	1.37503	Up	2.00492	6.62387	1.72413	Up	hCG22893 [Homo sapiens]	-	-	-	-
Unigene0023996	2.2346	9.08728	2.02383	Up	2.23108	6.60763	1.56639	Up	PREDICTED: ecto-NOX disulfide-thiol exchanger 1 isoform X1 [Danio rerio]	-	-	-	-
Unigene0004873	4.52691	9.57803	1.0812	Up	2.05552	6.60658	1.6844	Up	PREDICTED: voltage-dependent N-type calcium channel subunit alpha-1B isoform X1 [Danio rerio]	ko04010//MAPK signaling pathway;ko04020//Calcium signaling pathway;ko04725//Cholinergic synapse;ko04930//Type II diabetes mellitus;ko04742//Taste transduction	-	-	-
Unigene0060691	2.85183	6.64697	1.22081	Up	3.02986	6.57785	1.11836	Up	Alanine aminotransferase 2-like [Salmo salar]	ko01100//Metabolic pathways;ko00250//Alanine, aspartate and glutamate metabolism	-	GO:0043168//anion binding;GO:0016769//transferase activity, transferring nitrogenous groups	GO:0008152//metabolic process
Unigene0007265	2.64602	5.41537	1.03323	Up	1.11479	6.56814	2.55871	Up	voltage-dependent N-type calcium channel subunit alpha-1B [Danio rerio]	ko04010//MAPK signaling pathway;ko04020//Calcium signaling pathway;ko04725//Cholinergic synapse;ko04930//Type II diabetes mellitus;ko04742//Taste transduction	-	-	-
Unigene0049873	3.37721	8.42808	1.31937	Up	2.31633	6.56778	1.50356	Up	PREDICTED: GTP-binding protein 2-like [Oryzias latipes]	-	-	GO:0097159//organic cyclic compound binding;GO:1901363;GO:0036094//small molecule binding	-
Unigene0065875	3.64628	8.58122	1.23476	Up	2.4793	6.5532	1.40226	Up	PREDICTED: tumor necrosis factor receptor superfamily member 14-like isoform X2 [Danio rerio]	ko04060//Cytokine-cytokine receptor interaction	-	-	-
Unigene0024197	3.5623	8.82481	1.30876	Up	2.98044	6.53994	1.13375	Up	PREDICTED: si:dkey-252h13.1 [Danio rerio]	ko04270//Vascular smooth muscle contraction	-	-	-
Unigene0029338	2.13052	5.94488	1.48044	Up	2.63663	6.5378	1.31011	Up	solute carrier family 1 (glial high affinity glutamate transporter), member 3b [Danio rerio] >gi|296455193|gb|ADH21444.1| excitatory amino acid transporter SLC1A3b [Danio rerio]	ko04724//Glutamatergic synapse	GO:0044297//cell body;GO:0030425//dendrite;GO:0031224//intrinsic component of membrane;GO:0005578//proteinaceous extracellular matrix;GO:0019866//organelle inner membrane;GO:0044459	GO:0016597//amino acid binding;GO:0005310//dicarboxylic acid transmembrane transporter activity;GO:0015291//secondary active transmembrane transporter activity;GO:0005313//L-glutamate transmembrane transporter activity	GO:0009448//gamma-aminobutyric acid metabolic process;GO:0015813//L-glutamate transport;GO:0043090//amino acid import;GO:0050954//sensory perception of mechanical stimulus;GO:0000904//cell morphogenesis involved in differentiation;GO:0007638//mechanosensory behavior;GO:0001101//response to acid;GO:0021675//nerve development;GO:0050804//regulation of synaptic transmission;GO:0006536//glutamate met…
Unigene0020778	3.30415	6.64469	1.00792	Up	1.67451	6.51373	1.95974	Up	PREDICTED: methylcytosine dioxygenase TET1-like [Danio rerio]	-	-	GO:0046914//transition metal ion binding;GO:0003677//DNA binding	GO:0045893//positive regulation of transcription, DNA-templated;GO:0044763;GO:0048523//negative regulation of cellular process;GO:0006304//DNA modification;GO:0040029//regulation of gene expression, epigenetic
Unigene0029364	2.00682	6.49425	1.69425	Up	1.44061	6.49859	2.17345	Up	ankyrin, partial [Rattus norvegicus]	-	GO:0031672//A band;GO:0044459;GO:0042383//sarcolemma	GO:0019900//kinase binding;GO:0008092//cytoskeletal protein binding	GO:0002027//regulation of heart rate;GO:0086012//membrane depolarization during cardiac muscle cell action potential;GO:0032414//positive regulation of ion transmembrane transporter activity;GO:0033365//protein localization to organelle;GO:0072659//protein localization to plasma membrane;GO:0007409//axonogenesis;GO:0086065//cell communication involved in cardiac conduction;GO:0086002//cardiac mus…
Unigene0015400	2.45753	6.57947	1.42076	Up	2.28458	6.45592	1.49869	Up	PREDICTED: neuropilin and tolloid-like protein 2-like [Danio rerio]	-	-	-	-
Unigene0041984	3.13109	6.52368	1.05902	Up	2.83374	6.44303	1.18503	Up	Ing3 protein [Danio rerio]	-	GO:0000790//nuclear chromatin;GO:0035267//NuA4 histone acetyltransferase complex	GO:0046914//transition metal ion binding;GO:0042393//histone binding;GO:0008080//N-acetyltransferase activity	GO:0040007//growth;GO:0006351//transcription, DNA-templated;GO:0006915//apoptotic process;GO:0016573//histone acetylation
Unigene0005261	15.2467	6.90378	-1.14304	Down	19.8661	6.39319	-1.6357	Down	cyclin-G2 [Danio rerio]	ko04115//p53 signaling pathway	-	-	-
Unigene0008119	3.80232	8.55725	1.17027	Up	0.860917	6.38432	2.89059	Up	PREDICTED: serine/threonine-protein kinase/endoribonuclease IRE1-like isoform X1 [Maylandia zebra]	ko05010//Alzheimer's disease;ko04141//Protein processing in endoplasmic reticulum	-	-	-
Unigene0050804	3.04165	6.86453	1.17431	Up	2.38257	6.37613	1.42016	Up	PREDICTED: histone-lysine N-methyltransferase SETD1A isoform X1 [Danio rerio]	ko00310//Lysine degradation	GO:0035097//histone methyltransferase complex	GO:0097159//organic cyclic compound binding;GO:0008168//methyltransferase activity	GO:0032259//methylation
Unigene0054216	2.19592	4.83955	1.14005	Up	1.07192	6.36542	2.57006	Up	PREDICTED: fibroblast growth factor receptor substrate 2 [Echinops telfairi]	ko04722//Neurotrophin signaling pathway	-	-	-
Unigene0063094	4.3758	9.42334	1.10669	Up	2.90979	6.3574	1.12752	Up	PREDICTED: rho GTPase-activating protein 27-like isoform X2 [Danio rerio]	-	-	-	-
Unigene0045863	4.69873	10.1312	1.10846	Up	2.44056	6.35622	1.38095	Up	Proline-rich protein 12 [Dicentrarchus labrax]	-	-	-	-
Unigene0003378	3.02221	6.60605	1.12819	Up	0.818459	6.35576	2.95708	Up	PREDICTED: microtubule-associated serine/threonine-protein kinase 4 [Danio rerio]	-	-	-	-
Unigene0071606	2.7174	6.33365	1.22081	Up	2.142	6.35248	1.56836	Up	PREDICTED: regulator of nonsense transcripts 1-like isoform X3 [Maylandia zebra]	ko03013//RNA transport;ko03015//mRNA surveillance pathway	-	-	-
Unigene0005698	4.64398	9.70589	1.0635	Up	2.36501	6.34149	1.42298	Up	suppressor of cytokine signaling 3b [Danio rerio] >gi|46362440|gb|AAH66573.1| Suppressor of cytokine signaling 3b [Danio rerio] >gi|85718015|gb|ABC75031.1| suppressor of cytokine signaling 3b [Danio rerio]	ko05164//Influenza A;ko04910//Insulin signaling pathway;ko04120//Ubiquitin mediated proteolysis;ko04380//Osteoclast differentiation;ko05160//Hepatitis C;ko04630//Jak-STAT signaling pathway;ko04920//Adipocytokine signaling pathway;ko04930//Type II diabetes mellitus	-	-	-
Unigene0063965	3.08556	6.68833	1.11611	Up	2.25376	6.33554	1.49114	Up	PREDICTED: metal transporter CNNM3-like [Danio rerio]	-	-	-	-
Unigene0073109	4.63325	9.33715	1.01096	Up	2.50031	6.32449	1.33884	Up	lysosomal protein NCU-G1 precursor [Danio rerio]	-	GO:0000323//lytic vacuole;GO:0016020//membrane	-	-
Unigene0033644	3.80412	9.44842	1.31251	Up	2.3997	6.31767	1.39654	Up	PREDICTED: NAD-dependent protein deacetylase sirtuin-1 isoform X2 [Danio rerio]	-	-	-	-
Unigene0069642	3.81258	8.65775	1.18323	Up	2.28569	6.31527	1.46622	Up	PREDICTED: unconventional myosin-Va isoform X1 [Danio rerio]	-	GO:0015629//actin cytoskeleton	GO:0017111//nucleoside-triphosphatase activity;GO:0032550	-
Unigene0011078	4.5919	9.56417	1.05855	Up	2.39572	6.29886	1.39463	Up	PREDICTED: clock homolog 3 isoform X1 [Danio rerio]	ko04710//Circadian rhythm - mammal;ko04711//Circadian rhythm - fly	GO:0044424	GO:0044212//transcription regulatory region DNA binding	GO:0009987//cellular process;GO:0007623//circadian rhythm;GO:0010467//gene expression
Unigene0002935	0.172604	2.13794	3.63069	Up	0.458448	6.25421	3.77	Up	ZP2 [Cyprinus carpio]	-	-	-	-
Unigene0044957	3.17072	8.41583	1.40829	Up	2.54369	6.25248	1.29751	Up	PREDICTED: integrator complex subunit 4-like [Danio rerio]	-	GO:0016591//DNA-directed RNA polymerase II, holoenzyme	GO:0005488//binding	GO:0016073//snRNA metabolic process
Unigene0045300	3.35156	7.59851	1.18088	Up	1.65322	6.24558	1.91755	Up	PREDICTED: serine/arginine repetitive matrix protein 3-like isoform X5 [Danio rerio]	-	-	-	-
Unigene0065094	3.11757	6.60528	1.0832	Up	1.62704	6.23611	1.93839	Up	PREDICTED: arrestin domain-containing protein 1 [Danio rerio]	-	-	-	-
Unigene0001959	2.94068	6.32137	1.10409	Up	0.716573	6.2303	3.12012	Up	PREDICTED: neuropathy target esterase isoform X2 [Danio rerio]	ko00564//Glycerophospholipid metabolism	-	-	-
Unigene0063341	3.70098	9.55037	1.36765	Up	1.08469	6.2273	2.52132	Up	PREDICTED: LOW QUALITY PROTEIN: A-kinase anchor protein 9, partial [Danio rerio]	-	-	-	-
Unigene0026769	4.32061	9.26253	1.10017	Up	2.70712	6.20867	1.19752	Up	type five-like somatostatin receptor [Carassius auratus]	ko04080//Neuroactive ligand-receptor interaction	-	-	-
Unigene0050877	1.18969	7.98201	2.74616	Up	1.07437	6.20753	2.53053	Up	PREDICTED: abhydrolase domain-containing protein 15-like [Danio rerio]	-	-	-	-
Unigene0065734	0.001	5.59252	12.4493	Up	0.001	6.2017	12.5984	Up	PREDICTED: retrotransposable element Tf2 155 kDa protein type 1-like [Danio rerio]	-	-	-	-
Unigene0022591	3.97227	8.47739	1.09366	Up	2.11012	6.17225	1.54847	Up	protein phosphatase 1B [Danio rerio]	ko04010//MAPK signaling pathway	-	GO:0004721//phosphoprotein phosphatase activity;GO:0046914//transition metal ion binding	GO:0002698;GO:0042345//regulation of NF-kappaB import into nucleus;GO:0032480//negative regulation of type I interferon production;GO:0006470//protein dephosphorylation
Unigene0032129	3.56523	8.34425	1.22679	Up	1.8939	6.16879	1.70363	Up	PREDICTED: A disintegrin and metalloproteinase with thrombospondin motifs 20-like [Maylandia zebra]	-	-	-	GO:0050789//regulation of biological process;GO:0044763
Unigene0002080	3.32955	12.815	1.94444	Up	2.57811	6.16172	1.25702	Up	PREDICTED: multiple C2 and transmembrane domain-containing protein 1-like [Danio rerio]	ko04144//Endocytosis;ko04120//Ubiquitin mediated proteolysis	-	-	-
Unigene0027261	2.69533	9.48451	1.81511	Up	2.01753	6.15578	1.60935	Up	PREDICTED: tubulin alpha-1A chain isoform X1 [Danio rerio]	ko04145//Phagosome;ko04540//Gap junction;ko05130//Pathogenic Escherichia coli infection	GO:0032991//macromolecular complex;GO:0015630//microtubule cytoskeleton	GO:0017111//nucleoside-triphosphatase activity;GO:0032550;GO:0005198//structural molecule activity	GO:0009154//purine ribonucleotide catabolic process;GO:0043623//cellular protein complex assembly
Unigene0001934	2.72256	6.49864	1.25518	Up	2.16939	6.13824	1.50054	Up	PREDICTED: myosin phosphatase Rho-interacting protein isoform X2 [Danio rerio]	-	-	-	-
Unigene0062567	3.7511	7.55941	1.01096	Up	2.75174	6.12715	1.15487	Up	disks large homolog 2 [Danio rerio]	-	-	-	-
Unigene0062786	2.50135	6.74454	1.43101	Up	1.35587	6.11632	2.17345	Up	PREDICTED: mitogen-activated protein kinase kinase kinase 10 [Danio rerio]	-	GO:0044424	GO:0032550;GO:0004672//protein kinase activity;GO:0008134//transcription factor binding	GO:0007166//cell surface receptor signaling pathway;GO:0006351//transcription, DNA-templated;GO:0012501//programmed cell death;GO:0007254//JNK cascade;GO:0044092//negative regulation of molecular function;GO:0043406//positive regulation of MAP kinase activity
Unigene0041352	2.59911	6.79644	1.38676	Up	2.80739	6.11107	1.12219	Up	PREDICTED: RETRotransposon-like family member (retr-1)-like [Saccoglossus kowalevskii]	-	-	-	-
Unigene0059093	2.75734	6.02321	1.12725	Up	2.58884	6.10308	1.23723	Up	PREDICTED: rho GTPase-activating protein 39 isoform X2 [Danio rerio]	-	-	-	-
Unigene0006605	22.0264	5.30865	-2.05282	Down	19.6331	6.10046	-1.6863	Down	forkhead box P1a [Ctenopharyngodon idella]	-	-	GO:0005515//protein binding	GO:0006351//transcription, DNA-templated
Unigene0064682	3.48441	7.60038	1.12516	Up	2.44467	6.09838	1.31879	Up	atrial natriuretic peptide receptor 1 precursor [Danio rerio]	ko04270//Vascular smooth muscle contraction;ko00230//Purine metabolism	-	-	-
Unigene0009138	3.81472	7.71273	1.01567	Up	2.63227	6.07996	1.20775	Up	PREDICTED: ubiquitin carboxyl-terminal hydrolase 7-like isoform X2 [Maylandia zebra]	-	GO:0043231//intracellular membrane-bounded organelle	GO:0016790//thiolester hydrolase activity;GO:0019783//small conjugating protein-specific protease activity	GO:0006355//regulation of transcription, DNA-templated;GO:0070646//protein modification by small protein removal
Unigene0009862	1.10825	3.41242	1.62251	Up	1.43687	6.06208	2.07689	Up	glutaredoxin 3 [Danio rerio]	-	-	-	-
Unigene0021325	1.8438	5.70951	1.63069	Up	2.42904	6.05735	1.3183	Up	PREDICTED: symplekin isoform X1 [Danio rerio]	ko04530//Tight junction;ko03015//mRNA surveillance pathway	GO:0043296//apical junction complex;GO:0031981//nuclear lumen;GO:0043232	GO:0005488//binding	GO:0006470//protein dephosphorylation;GO:0022610;GO:0031124//mRNA 3'-end processing
Unigene0040350	3.94746	7.95512	1.01096	Up	1.84731	6.03921	1.70893	Up	sorting nexin-33 [Danio rerio]	-	-	-	-
Unigene0041748	1.75908	5.81033	1.72379	Up	1.24593	6.00567	2.2691	Up	Sb:cb627 protein [Danio rerio]	-	GO:0043231//intracellular membrane-bounded organelle	GO:0003723//RNA binding	GO:0044763;GO:0032501//multicellular organismal process;GO:0044767
Unigene0073291	1.73242	7.45086	2.10462	Up	0.766905	5.99834	2.96744	Up	PREDICTED: inhibitor of growth family, member 2-like [Saccoglossus kowalevskii]	-	-	-	-
Unigene0043798	2.3538	5.37455	1.19115	Up	1.06092	5.99605	2.49869	Up	prostate transmembrane protein, androgen induced 1 [Danio rerio] >gi|49900685|gb|AAH76211.1| Zgc:92731 [Danio rerio]	ko00310//Lysine degradation	-	-	-
Unigene0042284	1.56992	4.55757	1.53758	Up	2.50188	5.97293	1.25542	Up	PREDICTED: zinc finger BED domain-containing protein 1-like [Xenopus (Silurana) tropicalis]	-	-	-	-
Unigene0012117	2.76651	5.53707	1.00105	Up	1.93558	5.96568	1.62392	Up	PREDICTED: GRB2-associated-binding protein 1 isoform X1 [Danio rerio]	ko04722//Neurotrophin signaling pathway;ko05100//Bacterial invasion of epithelial cells;ko04012//ErbB signaling pathway;ko05211//Renal cell carcinoma	GO:0044444//cytoplasmic part	GO:0030674//protein binding, bridging	GO:0038127//ERBB signaling pathway;GO:0048017//inositol lipid-mediated signaling;GO:0038093//Fc receptor signaling pathway;GO:0071310//cellular response to organic substance;GO:0048513//organ development;GO:0043410//positive regulation of MAPK cascade;GO:0006952//defense response
Unigene0000411	2.01264	5.36115	1.41345	Up	2.96601	5.95961	1.0067	Up	mediator of RNA polymerase II transcription subunit 4 [Danio rerio]	-	GO:0043231//intracellular membrane-bounded organelle;GO:0043234//protein complex	GO:0008134//transcription factor binding;GO:0001076//RNA polymerase II transcription factor binding transcription factor activity	GO:0030518//intracellular steroid hormone receptor signaling pathway;GO:0006366//transcription from RNA polymerase II promoter
Unigene0049793	3.0932	7.0899	1.19666	Up	1.30486	5.93367	2.18503	Up	PREDICTED: hypothetical protein, partial [Oryctolagus cuniculus]	-	-	-	-
Unigene0018622	3.52091	9.12067	1.37319	Up	2.76957	5.92094	1.09617	Up	PREDICTED: E3 SUMO-protein ligase CBX4-like [Maylandia zebra]	-	GO:0043231//intracellular membrane-bounded organelle	GO:0005515//protein binding	-
Unigene0004482	1.95037	5.30745	1.44427	Up	1.41281	5.91062	2.06474	Up	PREDICTED: dynein assembly factor with WDR repeat domains 1 isoform X1 [Danio rerio]	-	GO:0042995//cell projection	-	-
Unigene0046890	1.98088	5.14088	1.37587	Up	2.40519	5.90615	1.29607	Up	Gpt2l protein [Danio rerio]	ko01100//Metabolic pathways;ko00250//Alanine, aspartate and glutamate metabolism	-	GO:0043168//anion binding;GO:0016769//transferase activity, transferring nitrogenous groups	GO:0008152//metabolic process
Unigene0020879	0.001	1.89524	10.8882	Up	0.0873465	5.905	6.07904	Up	PREDICTED: hypothetical protein LOC559713 [Danio rerio]	-	-	-	-
Unigene0033285	3.05256	7.93145	1.37757	Up	0.335495	5.89908	4.13612	Up	SH3 and multiple ankyrin repeat domains 2, isoform CRA_i [Homo sapiens]	ko04724//Glutamatergic synapse	-	-	-
Unigene0053980	3.23319	7.32214	1.17931	Up	1.43554	5.89845	2.03874	Up	PREDICTED: desmoplakin, partial [Danio rerio]	ko05412//Arrhythmogenic right ventricular cardiomyopathy (ARVC)	-	-	-
Unigene0017138	2.30847	5.75845	1.31874	Up	1.22629	5.88622	2.26304	Up	PREDICTED: protein MON2 homolog, partial [Danio rerio]	-	-	-	-
Unigene0013931	3.42471	7.17294	1.06658	Up	1.97822	5.87933	1.57145	Up	PREDICTED: FYVE and coiled-coil domain-containing protein 1-like isoform X1 [Danio rerio]	-	-	-	-
Unigene0055021	3.08672	7.24117	1.23015	Up	0.993762	5.87471	2.56355	Up	PREDICTED: probable E3 ubiquitin-protein ligase HERC1-like [Danio rerio]	ko04120//Ubiquitin mediated proteolysis	-	-	-
Unigene0054632	2.76695	6.36119	1.201	Up	1.4253	5.87374	2.04302	Up	PREDICTED: spectrin beta chain, non-erythrocytic 4-like [Maylandia zebra]	ko04530//Tight junction	GO:0043227//membrane-bounded organelle;GO:0044446;GO:0043232;GO:0044444//cytoplasmic part	GO:0008092//cytoskeletal protein binding	GO:0044763;GO:0006605//protein targeting;GO:0022607//cellular component assembly;GO:0090150//establishment of protein localization to membrane;GO:0010256//endomembrane system organization
Unigene0014755	2.38893	6.08915	1.34988	Up	0.958249	5.86498	2.61365	Up	PREDICTED: protein bicaudal D homolog 1-like [Oryzias latipes]	-	-	-	-
Unigene0038356	2.4821	5.92112	1.25431	Up	2.16824	5.86259	1.43501	Up	contactin 4 precursor [Danio rerio]	-	-	-	-
Unigene0048473	2.1286	9.1266	2.10017	Up	0.869803	5.85387	2.75063	Up	ATPase, histidine kinase-, DNA gyrase B-, and HSP90-like domain containing protein [Tetrahymena thermophila] >gi|146143628|gb|EAS05594.2| ATPase, histidine kinase-, DNA gyrase B-, and HSP90-like domain containing protein [Tetrahymena thermophila SB210]	-	-	GO:0003824//catalytic activity	-
Unigene0012159	3.74363	7.56955	1.01577	Up	1.96142	5.84712	1.57582	Up	PREDICTED: cytoplasmic dynein 2 heavy chain 1-like [Oreochromis niloticus]	ko04145//Phagosome;ko04962//Vasopressin-regulated water reabsorption	GO:0030286//dynein complex;GO:0005794//Golgi apparatus;GO:0005886//plasma membrane;GO:0005874//microtubule	GO:0016887//ATPase activity;GO:0005524//ATP binding;GO:0003777//microtubule motor activity	GO:0007030//Golgi organization;GO:0007018//microtubule-based movement;GO:0007275//multicellular organismal development;GO:0030030//cell projection organization
Unigene0049971	2.44748	8.6191	1.81624	Up	2.37083	5.84264	1.30123	Up	PREDICTED: prostate stem cell antigen-like [Maylandia zebra]	-	-	-	-
Unigene0016972	3.18047	7.40994	1.22022	Up	1.01371	5.83896	2.52607	Up	cardiac voltage-gated sodium channel alpha subunit Nav1.5 [Danio rerio]	-	GO:0005887//integral component of plasma membrane	GO:0005244//voltage-gated ion channel activity;GO:0005272//sodium channel activity	GO:0006814//sodium ion transport;GO:0050789//regulation of biological process;GO:0034220//ion transmembrane transport;GO:0044707
Unigene0003569	2.50626	5.17393	1.04572	Up	2.33668	5.8318	1.31948	Up	PREDICTED: LOW QUALITY PROTEIN: vacuolar protein sorting-associated protein 13B-like [Takifugu rubripes]	-	-	-	-
Unigene0070508	2.04593	6.01866	1.55668	Up	1.14117	5.8318	2.35343	Up	PREDICTED: ETS domain-containing transcription factor ERF [Danio rerio]	-	-	-	-
Unigene0031019	2.54183	6.7977	1.41918	Up	1.473	5.80519	1.97858	Up	PREDICTED: rho GTPase-activating protein 39 [Danio rerio]	-	-	-	-
Unigene0066310	3.27321	6.58996	1.00956	Up	1.72156	5.79315	1.75063	Up	PREDICTED: brefeldin A-inhibited guanine nucleotide-exchange protein 2 [Danio rerio]	-	-	-	-
Unigene0022348	1.15197	6.42093	2.47868	Up	2.0806	5.78807	1.47608	Up	PREDICTED: similar to CG9967 CG9967-PA [Tribolium castaneum]	-	-	-	-
Unigene0006668	1.23606	3.10991	1.33113	Up	0.492458	5.78509	3.55427	Up	PREDICTED: neurobeachin-like [Danio rerio]	-	-	-	-
Unigene0009680	0.463147	2.86836	2.63069	Up	0.760456	5.77703	2.92539	Up	zona pellucida glycoprotein 3 b [Danio rerio]	-	-	-	-
Unigene0072434	3.26048	8.10772	1.31421	Up	2.20438	5.77582	1.38965	Up	PREDICTED: probable G-protein coupled receptor 149-like [Maylandia zebra]	-	-	-	-
Unigene0072012	0.114577	2.20764	4.26812	Up	0.486919	5.75693	3.56355	Up	novel protein similar to retinol saturase (all-trans-retinol 13,14-reductase) (retsat, zgc:123334) [Danio rerio]	ko00830//Retinol metabolism	-	-	-
Unigene0024655	0.590659	11.2556	4.25217	Up	0.144815	5.75116	5.31157	Up	novel protein (zgc:113263) [Danio rerio]	-	-	-	-
Unigene0069674	2.95236	6.41807	1.12027	Up	2.04359	5.74867	1.49212	Up	Dopamine receptor D3 [Danio rerio]	ko04080//Neuroactive ligand-receptor interaction	-	-	-
Unigene0048893	16.4665	4.17952	-1.97812	Down	18.9284	5.73831	-1.72186	Down	Zgc:171497 protein [Danio rerio]	-	-	-	-
Unigene0046652	2.83788	6.68635	1.23641	Up	1.37643	5.72265	2.05575	Up	PREDICTED: solute carrier family 35 member D3-like [Danio rerio]	-	-	-	-
Unigene0021546	0.001	4.00233	11.9666	Up	0.784673	5.70912	2.86311	Up	cystatin C precursor [Danio rerio]	ko04970//Salivary secretion	-	GO:0030414//peptidase inhibitor activity	GO:0010466//negative regulation of peptidase activity
Unigene0016373	3.13378	7.11631	1.18323	Up	1.76715	5.70665	1.69122	Up	protein jagged-2 precursor [Danio rerio]	ko04330//Notch signaling pathway	GO:0031224//intrinsic component of membrane	GO:0046872//metal ion binding;GO:0005102//receptor binding	GO:0007166//cell surface receptor signaling pathway;GO:0044707
Unigene0054101	3.63121	7.29547	1.00655	Up	1.06781	5.70157	2.4167	Up	PREDICTED: breakpoint cluster region protein isoform X1 [Danio rerio]	ko05200//Pathways in cancer;ko05220//Chronic myeloid leukemia	-	-	-
Unigene0068696	2.6327	6.08196	1.20799	Up	2.73045	5.69337	1.06014	Up	uncharacterized protein LOC100191015 [Danio rerio] >gi|190337069|gb|AAI62733.1| Similar to ENSANGP00000010363 [Danio rerio] >gi|190338874|gb|AAI62738.1| Similar to ENSANGP00000010363 [Danio rerio]	ko05200//Pathways in cancer;ko04010//MAPK signaling pathway;ko04810//Regulation of actin cytoskeleton;ko04510//Focal adhesion;ko04062//Chemokine signaling pathway;ko04270//Vascular smooth muscle contraction;ko04910//Insulin signaling pathway;ko04722//Neurotrophin signaling pathway;ko05160//Hepatitis C;ko05215//Prostate cancer;ko04720//Long-term potentiation;ko04012//ErbB signaling pathway;ko04914…	-	-	-
Unigene0072373	2.34766	6.25705	1.41426	Up	1.41463	5.68799	2.0075	Up	PREDICTED: mediator of RNA polymerase II transcription subunit 16-like [Takifugu rubripes]	-	-	-	GO:0008152//metabolic process
Unigene0005546	1.03677	7.49108	2.85308	Up	1.28508	5.67676	2.14321	Up	uncharacterized protein LOC557050 precursor [Danio rerio] >gi|195539585|gb|AAI67954.1| Si:dkey-19a16.4 protein [Danio rerio]	-	-	-	-
Unigene0028683	2.59494	7.85985	1.5988	Up	1.98861	5.67239	1.5122	Up	PREDICTED: CD97 antigen-like isoform X3 [Danio rerio]	-	-	-	-
Unigene0057018	3.31939	6.71819	1.01715	Up	2.28193	5.66006	1.31056	Up	PREDICTED: slit homolog 3 protein isoform X1 [Danio rerio]	ko04360//Axon guidance	-	-	-
Unigene0050165	2.71879	6.88827	1.34118	Up	2.10074	5.6521	1.42789	Up	transcription factor Tcf4 variant M9 [Danio rerio]	ko05200//Pathways in cancer;ko04310//Wnt signaling pathway;ko04520//Adherens junction;ko04916//Melanogenesis;ko05412//Arrhythmogenic right ventricular cardiomyopathy (ARVC);ko05215//Prostate cancer;ko05210//Colorectal cancer;ko05221//Acute myeloid leukemia;ko05213//Endometrial cancer;ko05217//Basal cell carcinoma;ko05216//Thyroid cancer	-	-	-
Unigene0019609	22.7316	6.81846	-1.73718	Down	17.1325	5.6319	-1.60504	Down	lys-63-specific deubiquitinase BRCC36 [Salmo salar]	-	GO:0043231//intracellular membrane-bounded organelle;GO:0000151//ubiquitin ligase complex	GO:0043169//cation binding;GO:0016790//thiolester hydrolase activity;GO:0043130//ubiquitin binding;GO:0019783//small conjugating protein-specific protease activity	GO:0006281//DNA repair;GO:0010212//response to ionizing radiation;GO:0019222//regulation of metabolic process;GO:0016578//histone deubiquitination;GO:0000077//DNA damage checkpoint;GO:0016485//protein processing
Unigene0057518	2.18033	5.19184	1.2517	Up	1.62839	5.6319	1.79017	Up	PREDICTED: microtubule-associated tumor suppressor candidate 2-like [Danio rerio]	-	GO:0005815//microtubule organizing center;GO:0005874//microtubule	GO:0015631//tubulin binding;GO:0046983//protein dimerization activity	-
Unigene0056487	2.43911	4.92816	1.0147	Up	2.09515	5.61618	1.42253	Up	inhibitor of nuclear factor kappa-B kinase subunit beta [Danio rerio]	ko05200//Pathways in cancer;ko04010//MAPK signaling pathway;ko04062//Chemokine signaling pathway;ko05164//Influenza A;ko04910//Insulin signaling pathway;ko04722//Neurotrophin signaling pathway;ko04380//Osteoclast differentiation;ko05160//Hepatitis C;ko05145//Toxoplasmosis;ko04660//T cell receptor signaling pathway;ko05215//Prostate cancer;ko05142//Chagas disease (American trypanosomiasis);ko05222…	-	-	-
Unigene0063430	3.01225	6.38506	1.08386	Up	1.25726	5.61328	2.15856	Up	PREDICTED: retinoic acid receptor RXR-alpha-A isoform X2 [Danio rerio]	ko05200//Pathways in cancer;ko05160//Hepatitis C;ko04976//Bile secretion;ko05222//Small cell lung cancer;ko04920//Adipocytokine signaling pathway;ko05223//Non-small cell lung cancer;ko03320//PPAR signaling pathway;ko05216//Thyroid cancer	GO:0000785//chromatin;GO:0043231//intracellular membrane-bounded organelle	GO:0046914//transition metal ion binding;GO:0046983//protein dimerization activity;GO:0044212//transcription regulatory region DNA binding;GO:0003708//retinoic acid receptor activity;GO:0003682//chromatin binding;GO:0008134//transcription factor binding	GO:0002067//glandular epithelial cell differentiation;GO:0006366//transcription from RNA polymerase II promoter;GO:0055007//cardiac muscle cell differentiation;GO:0009755//hormone-mediated signaling pathway;GO:0003208//cardiac ventricle morphogenesis;GO:0001890//placenta development;GO:0043009//chordate embryonic development;GO:0014855;GO:0060442//branching involved in prostate gland morphogenesi…
Unigene0068586	2.62532	7.11338	1.43804	Up	1.97569	5.60193	1.50356	Up	PREDICTED: leucine-rich repeat-containing protein 16B-like isoform X2 [Danio rerio]	-	-	-	-
Unigene0006494	2.66261	7.19806	1.43477	Up	0.987847	5.59472	2.50171	Up	PREDICTED: protocadherin-16 [Danio rerio]	-	-	-	-
Unigene0034770	2.28256	6.72673	1.55925	Up	0.351458	5.59374	3.99239	Up	PREDICTED: microtubule-associated tumor suppressor candidate 2-like [Danio rerio]	-	-	-	-
Unigene0019026	1.37603	4.60189	1.74172	Up	2.0467	5.58427	1.44807	Up	PREDICTED: THAP domain-containing protein 9-like [Acyrthosiphon pisum]	ko03013//RNA transport;ko03040//Spliceosome;ko03015//mRNA surveillance pathway;ko03008//Ribosome biogenesis in eukaryotes;ko04978//Mineral absorption;ko04977//Vitamin digestion and absorption	-	-	-
Unigene0026363	2.79821	6.33648	1.17918	Up	1.1132	5.5743	2.32408	Up	PREDICTED: protein piccolo isoform X4 [Danio rerio]	-	-	-	-
Unigene0011265	3.17421	7.06045	1.15336	Up	1.28245	5.57258	2.11945	Up	PREDICTED: A-kinase anchor protein 9 [Loxodonta africana]	ko04810//Regulation of actin cytoskeleton;ko04530//Tight junction;ko04270//Vascular smooth muscle contraction;ko05414//Dilated cardiomyopathy;ko05410//Hypertrophic cardiomyopathy (HCM);ko04260//Cardiac muscle contraction;ko05416//Viral myocarditis	-	-	-
Unigene0017959	4.23554	9.70568	1.19628	Up	2.33998	5.56593	1.25013	Up	PREDICTED: transmembrane protein 104 [Danio rerio]	-	-	-	-
Unigene0021465	0.001	2.18256	11.0918	Up	0.421214	5.55471	3.72109	Up	zona pellucida 3 [Gobiocypris rarus]	-	-	-	-
Unigene0073856	2.51496	9.80688	1.96326	Up	1.63286	5.53518	1.76123	Up	PREDICTED: transmembrane protein 8A isoform X1 [Danio rerio]	-	GO:0016021//integral component of membrane;GO:0005764//lysosome	-	-
Unigene0028178	2.91672	6.91333	1.24503	Up	1.72156	5.53219	1.68414	Up	PREDICTED: nucleus accumbens-associated protein 1-like [Takifugu rubripes]	-	-	-	-
Unigene0069338	2.40087	5.73079	1.25518	Up	0.956532	5.50963	2.52607	Up	PREDICTED: voltage-dependent L-type calcium channel subunit alpha-1C isoform X2 [Danio rerio]	ko04010//MAPK signaling pathway;ko04020//Calcium signaling pathway;ko04270//Vascular smooth muscle contraction;ko05414//Dilated cardiomyopathy;ko04724//Glutamatergic synapse;ko05010//Alzheimer's disease;ko05410//Hypertrophic cardiomyopathy (HCM);ko04725//Cholinergic synapse;ko04260//Cardiac muscle contraction;ko04912//GnRH signaling pathway;ko05412//Arrhythmogenic right ventricular cardiomyopathy…	GO:0034704//calcium channel complex	GO:0005262//calcium channel activity	GO:0006816//calcium ion transport;GO:0034220//ion transmembrane transport
Unigene0066839	1.67548	7.98201	2.25217	Up	1.23236	5.47949	2.15261	Up	Transposable element Tc3 transposase, putative [Perkinsus marinus ATCC 50983] >gi|239891770|gb|EER13093.1| Transposable element Tc3 transposase, putative [Perkinsus marinus ATCC 50983]	ko01100//Metabolic pathways;ko00230//Purine metabolism;ko00240//Pyrimidine metabolism;ko03020//RNA polymerase	-	-	-
Unigene0029206	0.262012	1.72104	2.71557	Up	0.177144	5.47766	4.95057	Up	proteophosphoglycan ppg4 [Leishmania braziliensis MHOM/BR/75/M2904] >gi|134065504|emb|CAM43271.1| proteophosphoglycan ppg4 [Leishmania braziliensis MHOM/BR/75/M2904]	-	-	GO:0003824//catalytic activity	GO:0044237//cellular metabolic process;GO:0044238
Unigene0033079	2.62478	6.24462	1.25041	Up	0.748173	5.47449	2.87128	Up	PREDICTED: membrane-associated phosphatidylinositol transfer protein 2-like isoform X5 [Maylandia zebra]	-	-	-	-
Unigene0059343	3.16324	6.84682	1.11403	Up	2.17937	5.46463	1.32621	Up	enhancer of mRNA-decapping protein 4 [Danio rerio]	ko03018//RNA degradation	-	-	-
Unigene0059597	2.6159	5.27169	1.01096	Up	2.16161	5.45645	1.33586	Up	PREDICTED: rho GTPase-activating protein 40-like [Takifugu rubripes]	-	-	-	-
Unigene0034337	2.43366	6.25084	1.36093	Up	1.32286	5.41397	2.03303	Up	PREDICTED: nuclear factor 1 X-type-like isoform X7 [Maylandia zebra]	-	-	-	-
Unigene0066546	0.430322	4.55282	3.40327	Up	1.02867	5.40538	2.39362	Up	PREDICTED: hypothetical protein LOC100710209, partial [Oreochromis niloticus]	-	-	-	-
Unigene0011525	2.69322	7.81859	1.53758	Up	0.536503	5.3673	3.32254	Up	suppressor of cytokine signaling 5a isoform 1 [Danio rerio] >gi|122912950|gb|ABM68036.1| suppressor of cytokine signaling 5 [Danio rerio]	ko04630//Jak-STAT signaling pathway	-	GO:0005154//epidermal growth factor receptor binding	GO:0045627//positive regulation of T-helper 1 cell differentiation;GO:0007173//epidermal growth factor receptor signaling pathway;GO:0019221//cytokine-mediated signaling pathway;GO:0045629//negative regulation of T-helper 2 cell differentiation;GO:0035556//intracellular signal transduction
Unigene0004942	37.4611	6.91261	-2.43809	Down	28.8604	5.33854	-2.43457	Down	PREDICTED: eukaryotic elongation factor 2 kinase-like isoform X3 [Maylandia zebra]	-	-	-	-
Unigene0004124	2.54685	5.65935	1.15192	Up	2.36761	5.33194	1.17123	Up	Wu:fi13g07 protein, partial [Danio rerio]	-	-	-	-
Unigene0008108	2.68792	5.54895	1.04572	Up	2.42057	5.31809	1.13557	Up	PREDICTED: RNA-binding protein 26 [Danio rerio]	-	-	GO:0003723//RNA binding	GO:0010921//regulation of phosphatase activity
Unigene0042704	0.0420816	1.63611	5.28094	Up	0.31296	5.31308	4.0855	Up	alpha-2-macroglobulin-like precursor [Danio rerio]	-	-	-	-
Unigene0042676	0.001	3.60209	11.8146	Up	0.353103	5.29878	3.9075	Up	PREDICTED: hypothetical protein LOC100702467 [Oreochromis niloticus]	-	-	-	-
Unigene0060563	2.62848	6.00761	1.19256	Up	1.89496	5.29119	1.48143	Up	PREDICTED: unconventional myosin-X [Danio rerio]	ko04666//Fc gamma R-mediated phagocytosis	GO:0015629//actin cytoskeleton	GO:0017111//nucleoside-triphosphatase activity;GO:0032550	-
Unigene0064781	0.991789	6.01438	2.60031	Up	1.44884	5.27074	1.86311	Up	PREDICTED: platelet-derived growth factor alpha a isoform X1 [Danio rerio]	ko05200//Pathways in cancer;ko04010//MAPK signaling pathway;ko04810//Regulation of actin cytoskeleton;ko04510//Focal adhesion;ko04060//Cytokine-cytokine receptor interaction;ko04540//Gap junction;ko05215//Prostate cancer;ko05211//Renal cell carcinoma;ko05214//Glioma;ko05218//Melanoma	-	GO:0005102//receptor binding	GO:0048522//positive regulation of cellular process;GO:0044699
Unigene0062201	1.51447	4.72693	1.64209	Up	2.06873	5.26112	1.34662	Up	PREDICTED: calsyntenin-3-like [Danio rerio]	-	GO:0031224//intrinsic component of membrane;GO:0097060//synaptic membrane	GO:0046872//metal ion binding	-
Unigene0040902	2.30023	7.55459	1.71557	Up	0.999749	5.25343	2.39362	Up	kinesin-like protein KIF1B [Danio rerio] >gi|224830810|gb|ACN66493.1| Kif1b beta [Danio rerio]	-	GO:0015630//microtubule cytoskeleton	GO:0003774//motor activity;GO:0032559	GO:0006403//RNA localization;GO:0048890;GO:0048892;GO:0007017//microtubule-based process
Unigene0026848	0.677981	4.33883	2.67799	Up	0.864366	5.2408	2.60007	Up	forkhead box protein O1-B [Danio rerio]	ko05200//Pathways in cancer;ko04910//Insulin signaling pathway;ko05215//Prostate cancer	GO:0043231//intracellular membrane-bounded organelle;GO:0044444//cytoplasmic part	GO:0001071//nucleic acid binding transcription factor activity;GO:0003677//DNA binding	GO:0080090//regulation of primary metabolic process;GO:1901701;GO:0006366//transcription from RNA polymerase II promoter;GO:0006915//apoptotic process;GO:0045444//fat cell differentiation;GO:0007169//transmembrane receptor protein tyrosine kinase signaling pathway;GO:0034599//cellular response to oxidative stress;GO:0031326;GO:0048871//multicellular organismal homeostasis
Unigene0045660	2.30332	6.05178	1.39365	Up	1.85387	5.22675	1.49537	Up	PREDICTED: transmembrane protein 63B isoform X2 [Danio rerio]	-	-	-	-
Unigene0015523	1.91139	3.91186	1.03323	Up	0.945332	5.22222	2.46577	Up	PREDICTED: protein piccolo-like [Maylandia zebra]	-	-	-	-
Unigene0069963	3.1929	7.43649	1.21975	Up	1.56564	5.22102	1.73758	Up	PREDICTED: amyloid beta A4 precursor protein-binding family B member 2-like isoform X1 [Danio rerio]	-	-	-	-
Unigene0037099	2.05227	4.4788	1.12589	Up	0.37378	5.21247	3.80171	Up	PREDICTED: desmoplakin isoform X2 [Danio rerio]	ko05412//Arrhythmogenic right ventricular cardiomyopathy (ARVC)	-	-	-
Unigene0072675	3.37247	7.14297	1.08272	Up	1.40761	5.20538	1.88676	Up	Pol polyprotein [Dicentrarchus labrax]	-	-	-	-
Unigene0034377	2.92888	6.77927	1.21078	Up	1.57158	5.20268	1.72704	Up	PREDICTED: spectrin beta chain, non-erythrocytic 4-like [Oryzias latipes]	ko04530//Tight junction	GO:0033267;GO:0034399//nuclear periphery;GO:0070161;GO:0030864//cortical actin cytoskeleton;GO:0016604//nuclear body;GO:0044297//cell body;GO:0016020//membrane	GO:0005198//structural molecule activity;GO:0008092//cytoskeletal protein binding;GO:0019899//enzyme binding	GO:0002027//regulation of heart rate;GO:0001932//regulation of protein phosphorylation;GO:0007010//cytoskeleton organization;GO:0006814//sodium ion transport;GO:0050954//sensory perception of mechanical stimulus;GO:0008344//adult locomotory behavior;GO:0007154//cell communication;GO:0021955//central nervous system neuron axonogenesis;GO:0090150//establishment of protein localization to membrane;G…
Unigene0050994	2.80004	6.27236	1.16356	Up	2.46849	5.18083	1.06956	Up	PREDICTED: RNA-binding motif, single-stranded-interacting protein 2 isoform X2 [Danio rerio]	-	-	-	-
Unigene0063837	3.11225	6.30497	1.01853	Up	1.76989	5.17841	1.54885	Up	odd oz/ten-m3 [Danio rerio]	-	-	-	-
Unigene0033038	0.994947	5.90516	2.56928	Up	1.32132	5.16736	1.96744	Up	PREDICTED: prostaglandin F2 receptor negative regulator [Taeniopygia guttata]	-	-	-	-
Unigene0073060	1.78244	4.59959	1.36765	Up	1.20509	5.16686	2.10015	Up	INO80 complex homolog 1 [Danio rerio] >gi|56207300|emb|CAI20655.1| novel protein similar to H.sapiens INOC1, INO80 complex homolog 1 (S. cerevisiae) (INOC1) [Danio rerio]	-	GO:0005634//nucleus	GO:0003678//DNA helicase activity;GO:0003677//DNA binding;GO:0016887//ATPase activity	GO:0006200//ATP catabolic process;GO:0006338//chromatin remodeling
Unigene0042622	0.627336	5.50406	3.13319	Up	0.499874	5.1524	3.36561	Up	PREDICTED: cell surface A33 antigen-like [Danio rerio]	-	-	-	-
Unigene0013118	0.137264	2.59754	4.24212	Up	0.001	5.12843	12.3243	Up	karyopherin alpha 7 (importin alpha 8) [Danio rerio]	ko05164//Influenza A	GO:0043231//intracellular membrane-bounded organelle	GO:0022892	GO:0006886//intracellular protein transport
Unigene0014992	40.4858	5.69338	-2.83006	Down	29.0661	5.11644	-2.50613	Down	PREDICTED: phosphomannomutase 1-like [Maylandia zebra]	ko01100//Metabolic pathways;ko00051//Fructose and mannose metabolism;ko00520//Amino sugar and nucleotide sugar metabolism	GO:0044297//cell body;GO:0044424	GO:0016868//intramolecular transferase activity, phosphotransferases	GO:0006013//mannose metabolic process
Unigene0071861	12.0468	4.69755	-1.35867	Down	14.0787	5.10877	-1.46247	Down	p8 mtcp-1 [Ictalurus punctatus] >gi|308322925|gb|ADO28600.1| p8 mtcp-1 [Ictalurus punctatus]	-	-	-	-
Unigene0029750	19.1456	8.7729	-1.12589	Down	15.3982	5.10032	-1.5941	Down	angiopoietin-related protein 4 precursor [Danio rerio]	ko03320//PPAR signaling pathway	GO:0044421	-	GO:0048646//anatomical structure formation involved in morphogenesis;GO:0043066//negative regulation of apoptotic process;GO:0051707//response to other organism
Unigene0062151	2.80118	5.78275	1.04572	Up	2.04238	5.09485	1.31879	Up	tumor necrosis factor receptor 1 [Carassius auratus]	ko05164//Influenza A;ko04060//Cytokine-cytokine receptor interaction;ko05162//Measles;ko04650//Natural killer cell mediated cytotoxicity;ko04210//Apoptosis;ko04115//p53 signaling pathway	-	-	-
Unigene0045971	2.40921	5.55191	1.20442	Up	0.892889	5.08891	2.5108	Up	PREDICTED: sodium channel protein type 4 subunit alpha B-like [Oryzias latipes]	-	-	-	-
Unigene0016353	1.60887	6.1898	1.94384	Up	0.776958	5.0877	2.7111	Up	matrilin-2 isoform a precursor [Homo sapiens] >gi|338817988|sp|O00339.4|MATN2_HUMAN RecName: Full=Matrilin-2; Flags: Precursor	-	GO:0031012//extracellular matrix	-	-
Unigene0062929	1.70088	4.92715	1.53447	Up	0.961824	5.06297	2.39614	Up	PREDICTED: protein NYNRIN-like [Chrysemys picta bellii]	-	-	-	-
Unigene0008269	2.65424	5.42867	1.0323	Up	0.001	5.03433	12.2976	Up	PREDICTED: histone-lysine N-methyltransferase MLL3 isoform X5 [Danio rerio]	ko00310//Lysine degradation	-	-	-
Unigene0033390	1.27915	4.11635	1.68618	Up	1.99853	5.01662	1.32777	Up	lysosomal trafficking regulator 2 [Homo sapiens]	-	-	-	-
Unigene0056312	1.70319	6.19497	1.86286	Up	1.46485	5.01549	1.77564	Up	PREDICTED: hippocampus abundant transcript 1 protein-like [Danio rerio]	-	GO:0031224//intrinsic component of membrane	-	GO:0051234//establishment of localization;GO:0044763
Unigene0035343	0.628598	5.02851	2.99992	Up	0.001	5.01092	12.2909	Up	PREDICTED: similar to LReO_3 [Strongylocentrotus purpuratus] >gi|115950722|ref|XP_001181096.1| PREDICTED: similar to LReO_3 [Strongylocentrotus purpuratus]	-	-	GO:0003676//nucleic acid binding	GO:0006259//DNA metabolic process
Unigene0051490	1.21213	4.18867	1.78895	Up	2.07168	4.99043	1.26836	Up	PREDICTED: taxilin beta b isoform X1 [Danio rerio]	-	-	-	-
Unigene0048813	2.49001	5.91144	1.24736	Up	1.32273	4.97235	1.91041	Up	PREDICTED: AFG3-like protein 1-like [Danio rerio]	-	GO:0031224//intrinsic component of membrane	GO:0004175//endopeptidase activity;GO:0046914//transition metal ion binding;GO:0016462//pyrophosphatase activity;GO:0032550	GO:0016485//protein processing
Unigene0067867	1.07118	4.13427	1.94843	Up	1.38546	4.95016	1.83711	Up	PREDICTED: major facilitator superfamily domain-containing protein 8-like [Danio rerio]	ko04142//Lysosome	-	-	-
Unigene0009701	2.62551	7.37607	1.49025	Up	1.43109	4.94145	1.78782	Up	cyclin-dependent kinase-like 5 isoform 1 [Danio rerio]	-	-	-	-
Unigene0051495	0.796973	2.87923	1.85308	Up	1.83457	4.94132	1.42945	Up	vesicle-associated membrane protein 1 [Danio rerio] >gi|49900844|gb|AAH76364.1| Zgc:92912 [Danio rerio] >gi|182889492|gb|AAI65163.1| Zgc:92912 protein [Danio rerio]	ko04970//Salivary secretion;ko04962//Vasopressin-regulated water reabsorption;ko04130//SNARE interactions in vesicular transport	-	-	-
Unigene0057025	2.05442	5.55736	1.43567	Up	2.18267	4.92849	1.17505	Up	SLAM family member precursor [Danio rerio]	-	-	-	-
Unigene0010239	3.01007	10.4657	1.7978	Up	1.00989	4.8985	2.27814	Up	PREDICTED: sterol regulatory element-binding protein cleavage-activating protein-like [Danio rerio]	-	-	-	-
Unigene0035986	1.84496	5.96702	1.69342	Up	1.30676	4.8727	1.89873	Up	PREDICTED: receptor-type tyrosine-protein phosphatase F [Danio rerio]	ko04910//Insulin signaling pathway;ko04520//Adherens junction;ko04514//Cell adhesion molecules (CAMs)	-	-	-
Unigene0015198	1.35832	6.30926	2.21565	Up	0.577246	4.85617	3.07256	Up	PREDICTED: breast cancer anti-estrogen resistance protein 3-like, partial [Danio rerio]	-	-	-	-
Unigene0000639	1.87133	7.52302	2.00725	Up	1.36031	4.85352	1.83509	Up	PREDICTED: enzymatic polyprotein-like [Danio rerio]	-	-	-	-
Unigene0011463	1.97862	6.12699	1.63069	Up	1.21703	4.82992	1.98864	Up	PREDICTED: netrin-1-like isoform X1 [Danio rerio]	ko04360//Axon guidance	-	-	-
Unigene0066534	0.995435	4.10995	2.04572	Up	1.46434	4.8092	1.71555	Up	WD repeat-containing protein 54 [Danio rerio]	-	-	-	-
Unigene0037339	0.207171	3.68877	4.15425	Up	0.495234	4.8043	3.27814	Up	Cyprinus carpio cyclin B mRNA, complete cds	ko04110//Cell cycle;ko04114//Oocyte meiosis;ko04914//Progesterone-mediated oocyte maturation;ko04115//p53 signaling pathway	GO:0043231//intracellular membrane-bounded organelle	GO:0019900//kinase binding	GO:0051726//regulation of cell cycle
Unigene0028921	12.7286	6.07766	-1.06649	Down	12.2353	4.76901	-1.35929	Down	zinc finger CCCH domain-containing protein 7A [Danio rerio] >gi|29124617|gb|AAH48884.1| Zinc finger CCCH-type containing 7 [Danio rerio]	-	GO:0044464	GO:0046914//transition metal ion binding	-
Unigene0034298	1.69238	5.41531	1.67799	Up	0.899016	4.74227	2.39916	Up	PREDICTED: HEAT repeat-containing protein 5B-like [Danio rerio]	-	-	-	-
Unigene0074139	11.277	5.38892	-1.06531	Down	11.3153	4.74194	-1.25473	Down	coproporphyrinogen oxidase [Danio rerio]	ko01100//Metabolic pathways;ko00860//Porphyrin and chlorophyll metabolism	-	-	-
Unigene0038245	1.90065	4.83619	1.34738	Up	1.45577	4.74074	1.70333	Up	cadherin-6 precursor [Danio rerio]	-	GO:0016020//membrane;GO:0044424	-	GO:0045216//cell-cell junction organization;GO:0007155//cell adhesion;GO:0022607//cellular component assembly
Unigene0043741	1.65551	4.89862	1.5651	Up	1.21166	4.72783	1.96419	Up	PREDICTED: uncharacterized protein C17orf63 homolog [Danio rerio]	-	-	-	-
Unigene0047744	12.9453	5.41909	-1.25631	Down	11.1556	4.7254	-1.23926	Down	ERO1-like protein alpha precursor [Danio rerio]	ko04141//Protein processing in endoplasmic reticulum;ko05110//Vibrio cholerae infection	-	-	-
Unigene0034758	1.2101	4.49664	1.89372	Up	0.844852	4.71045	2.4791	Up	PREDICTED: actin filament-associated protein 1-like 2-like isoform X3 [Danio rerio]	-	-	-	-
Unigene0010119	11.6176	4.06814	-1.51387	Down	13.9849	4.70427	-1.57183	Down	PREDICTED: glycoprotein M6Ab isoform X1 [Danio rerio]	-	-	-	-
Unigene0030931	1.33614	5.14051	1.94384	Up	0.64525	4.69471	2.86311	Up	PREDICTED: transcription termination factor 2 [Nomascus leucogenys]	-	-	-	-
Unigene0008150	2.50742	5.78205	1.20538	Up	1.41699	4.69094	1.72704	Up	interleukin-1 receptor accessory protein-like 1-B precursor [Danio rerio]	-	GO:0016020//membrane	-	GO:0006887//exocytosis;GO:0007154//cell communication
Unigene0027370	1.79389	6.97932	1.95999	Up	2.19909	4.66672	1.0855	Up	PREDICTED: calcium-dependent secretion activator 2 [Danio rerio]	-	-	-	-
Unigene0066200	1.44327	4.64114	1.68513	Up	0.914127	4.66643	2.35185	Up	PREDICTED: tetratricopeptide repeat protein 7A [Danio rerio]	-	-	-	-
Unigene0061212	2.93937	7.36834	1.32583	Up	0.557656	4.666	3.06474	Up	PREDICTED: Dmx-like 1 isoform 2 [Monodelphis domestica]	ko05146//Amoebiasis;ko05110//Vibrio cholerae infection	-	-	-
Unigene0001053	2.18272	5.38761	1.30352	Up	0.756189	4.63075	2.61443	Up	PREDICTED: G-protein coupled receptor 98 isoform X1 [Danio rerio]	-	-	-	-
Unigene0033242	3.05997	6.72456	1.13592	Up	2.09742	4.62581	1.14109	Up	PREDICTED: testis-expressed sequence 11 protein-like [Danio rerio] >gi|326673704|ref|XP_003199964.1| PREDICTED: testis-expressed sequence 11 protein-like [Danio rerio]	-	-	GO:0005515//protein binding	GO:0007127//meiosis I
Unigene0069398	14.1946	4.40237	-1.68899	Down	13.8063	4.57184	-1.59448	Down	UPF0711 protein C18orf21 homolog [Danio rerio] >gi|123917566|sp|Q1LUS5.1|CR021_DANRE RecName: Full=UPF0711 protein C18orf21 homolog >gi|94734013|emb|CAK05330.1| novel protein [Danio rerio] >gi|115528091|gb|AAI24653.1| Si:dkey-184p18.2 [Danio rerio]	-	-	-	-
Unigene0047164	3.21961	7.56334	1.23214	Up	1.88723	4.55916	1.2725	Up	PREDICTED: pleckstrin homology domain-containing family O member 1-like [Danio rerio]	-	-	-	-
Unigene0058817	1.76173	9.69844	2.46076	Up	0.001	4.5394	12.1483	Up	PREDICTED: hypothetical protein LOC563749 [Danio rerio]	-	-	-	-
Unigene0059351	2.38376	4.92105	1.04572	Up	1.29112	4.51631	1.80652	Up	PREDICTED: phospholipase C-like 1 [Danio rerio]	-	-	-	-
Unigene0054709	2.59754	6.21547	1.25872	Up	1.37985	4.50637	1.70746	Up	plexin A3 (predicted) [Callithrix jacchus]	ko04360//Axon guidance	-	-	-
Unigene0005729	2.27928	4.96676	1.12373	Up	1.2915	4.5026	1.80171	Up	PREDICTED: latrophilin-2 isoform X5 [Danio rerio]	-	-	-	-
Unigene0019755	2.13679	6.54073	1.61401	Up	2.13971	4.48533	1.0678	Up	TAF6-like RNA polymerase II p300/CBP-associated factor-associated factor 65 kDa subunit 6L [Danio rerio]	ko03022//Basal transcription factors	GO:0043231//intracellular membrane-bounded organelle	GO:0046983//protein dimerization activity	GO:0006355//regulation of transcription, DNA-templated
Unigene0046618	0.957789	5.57228	2.54049	Up	1.48012	4.45906	1.59103	Up	POU class 2 homeobox 1a [Danio rerio]	-	-	-	-
Unigene0032919	0.844776	5.31114	2.65238	Up	0.571145	4.45236	2.96264	Up	PREDICTED: retrotransposable element Tf2 155 kDa protein type 1-like [Danio rerio]	-	-	-	-
Unigene0068118	2.55543	5.34738	1.06526	Up	1.45621	4.44455	1.60982	Up	PREDICTED: protocadherin 2 alpha b 12 isoform X1 [Danio rerio]	-	-	-	-
Unigene0056868	3.58272	8.57086	1.25838	Up	2.14949	4.43926	1.04633	Up	gag-like protein [Danio rerio]	-	-	GO:0005488//binding	-
Unigene0030795	1.84496	4.44353	1.26812	Up	1.37936	4.42373	1.68127	Up	PREDICTED: chromodomain-helicase-DNA-binding protein 5 [Danio rerio]	-	-	-	-
Unigene0041054	0.626258	3.60151	2.52377	Up	0.760405	4.40875	2.53553	Up	PREDICTED: GRIN2-like protein-like isoform X1 [Danio rerio]	-	-	-	-
Unigene0034105	1.88593	4.49744	1.25383	Up	1.38183	4.3986	1.67046	Up	PREDICTED: steroid hormone receptor ERR1 isoform X1 [Danio rerio]	-	-	-	-
Unigene0049480	1.12013	5.50068	2.29595	Up	1.26218	4.39489	1.79991	Up	PREDICTED: centrosomal protein of 85 kDa isoform X5 [Danio rerio]	-	-	-	-
Unigene0047078	1.20056	3.37344	1.49051	Up	0.921203	4.3824	2.25013	Up	PREDICTED: zinc finger protein 646 [Danio rerio]	-	-	-	-
Unigene0043331	1.81415	4.7513	1.38902	Up	1.99932	4.36924	1.12787	Up	PREDICTED: disks large homolog 5 isoform X1 [Danio rerio]	-	-	-	-
Unigene0041855	0.842842	3.57659	2.08525	Up	0.696468	4.34345	2.64071	Up	Hadha protein [Danio rerio]	ko01100//Metabolic pathways;ko00310//Lysine degradation;ko00071//Fatty acid metabolism;ko00640//Propanoate metabolism;ko00280//Valine, leucine and isoleucine degradation;ko00380//Tryptophan metabolism;ko00410//beta-Alanine metabolism;ko00650//Butanoate metabolism;ko00062//Fatty acid elongation in mitochondria;ko01040//Biosynthesis of unsaturated fatty acids	-	-	-
Unigene0073487	11.175	4.639	-1.26839	Down	9.67875	4.34261	-1.15626	Down	thioredoxin domain-containing protein 17 [Danio rerio] >gi|82182092|sp|Q6DBT3.1|TXD17_DANRE RecName: Full=Thioredoxin domain-containing protein 17; AltName: Full=Thioredoxin-like protein 5 >gi|50418108|gb|AAH78373.1| Thioredoxin domain containing 17 [Danio rerio] >gi|182889312|gb|AAI64925.1| Txndc17 protein [Danio rerio]	-	-	-	-
Unigene0005017	1.79548	3.91251	1.12373	Up	2.06653	4.33721	1.06956	Up	importin subunit alpha-2 [Danio rerio]	ko05164//Influenza A	GO:0043231//intracellular membrane-bounded organelle	GO:0005048//signal sequence binding;GO:0022892;GO:0019899//enzyme binding	GO:0006606//protein import into nucleus
Unigene0017577	2.04619	4.7634	1.21905	Up	1.80389	4.33286	1.2642	Up	PREDICTED: mastermind-like protein 3-like [Danio rerio]	ko04330//Notch signaling pathway	-	-	-
Unigene0055644	2.42375	5.95256	1.29627	Up	1.10994	4.3205	1.96072	Up	PREDICTED: GRB2-associated-binding protein 2 [Danio rerio]	ko04666//Fc gamma R-mediated phagocytosis;ko04380//Osteoclast differentiation;ko05220//Chronic myeloid leukemia;ko04664//Fc epsilon RI signaling pathway	-	-	-
Unigene0065078	2.29025	4.78861	1.0641	Up	1.3102	4.31243	1.71872	Up	PREDICTED: glypican-5-like isoform X1 [Danio rerio]	-	-	-	-
Unigene0041277	0.98075	4.6015	2.23015	Up	1.42088	4.3075	1.60007	Up	Quo protein [Danio rerio]	-	-	GO:0005088//Ras guanyl-nucleotide exchange factor activity	GO:0007266//Rho protein signal transduction;GO:0032318//regulation of Ras GTPase activity
Unigene0057738	1.79548	5.85251	1.70469	Up	0.652589	4.29156	2.71726	Up	PREDICTED: oncostatin-M-specific receptor subunit beta-like isoform X1 [Danio rerio]	ko04060//Cytokine-cytokine receptor interaction;ko04630//Jak-STAT signaling pathway	-	-	-
Unigene0051255	0.001	1.75257	10.7753	Up	0.001	4.29079	12.067	Up	zona pellucida glycoprotein 3a.2 precursor [Danio rerio] >gi|55251065|emb|CAH69084.1| zona pellucida glycoprotein 3a, like [Danio rerio] >gi|116284326|gb|AAI24470.1| Zona pellucida glycoprotein 3a.2 [Danio rerio] >gi|133777907|gb|AAI15046.1| Zona pellucida glycoprotein 3a.2 [Danio rerio] >gi|182891942|gb|AAI65571.1| Zp3a.2 protein [Danio rerio]	-	-	-	-
Unigene0019651	0.795813	5.75007	2.85308	Up	0.483139	4.28418	3.14851	Up	activin receptor type IIB [Ctenopharyngodon idella]	ko04060//Cytokine-cytokine receptor interaction;ko04350//TGF-beta signaling pathway	-	-	-
Unigene0069961	20.6337	6.78966	-1.60359	Down	20.0827	4.28184	-2.22965	Down	von Hippel-Lindau disease tumor suppressor [Danio rerio]	ko05200//Pathways in cancer;ko04120//Ubiquitin mediated proteolysis;ko05211//Renal cell carcinoma	-	GO:0005515//protein binding	GO:0051716//cellular response to stimulus;GO:0044707;GO:0044267//cellular protein metabolic process;GO:0006355//regulation of transcription, DNA-templated;GO:0070232//regulation of T cell apoptotic process;GO:0030163//protein catabolic process;GO:0048523//negative regulation of cellular process
Unigene0041491	0.36159	6.15834	4.09012	Up	0.576244	4.27998	2.89285	Up	PREDICTED: cGMP-specific 3',5'-cyclic phosphodiesterase isoform X2 [Danio rerio]	ko00230//Purine metabolism	-	GO:0043167//ion binding	GO:0071704;GO:0090257;GO:0048519//negative regulation of biological process;GO:0006796//phosphate-containing compound metabolic process;GO:0048583;GO:0044710;GO:0007165//signal transduction;GO:0048522//positive regulation of cellular process;GO:0044238
Unigene0059439	2.16871	5.15172	1.24822	Up	1.35721	4.27716	1.65601	Up	PREDICTED: mitogen-activated protein kinase kinase kinase 10 [Danio rerio]	-	GO:0044424	GO:0032550;GO:0003712//transcription cofactor activity;GO:0044390//small protein conjugating enzyme binding;GO:0046983//protein dimerization activity;GO:0017048//Rho GTPase binding;GO:0004709//MAP kinase kinase kinase activity;GO:0008134//transcription factor binding	GO:0007166//cell surface receptor signaling pathway;GO:0000186//activation of MAPKK activity;GO:0001822//kidney development;GO:0006351//transcription, DNA-templated;GO:0048732//gland development;GO:0007254//JNK cascade;GO:0044092//negative regulation of molecular function;GO:0043406//positive regulation of MAP kinase activity
Unigene0032010	1.84392	4.6223	1.32583	Up	1.46928	4.26334	1.53688	Up	tripartite motif-containing 3b [Danio rerio]	-	-	-	-
Unigene0060244	2.32172	4.73452	1.02802	Up	1.20325	4.25419	1.82195	Up	PREDICTED: protein turtle homolog A isoform X2 [Danio rerio]	-	-	-	-
Unigene0015711	2.03272	4.72089	1.21565	Up	0.415311	4.23041	3.34853	Up	PREDICTED: adenylate cyclase type 9-like [Danio rerio]	ko04020//Calcium signaling pathway;ko04062//Chemokine signaling pathway;ko04270//Vascular smooth muscle contraction;ko05414//Dilated cardiomyopathy;ko04724//Glutamatergic synapse;ko00230//Purine metabolism;ko04725//Cholinergic synapse;ko04912//GnRH signaling pathway;ko04972//Pancreatic secretion;ko04916//Melanogenesis;ko04540//Gap junction;ko04114//Oocyte meiosis;ko04970//Salivary secretion;ko049…	GO:0016020//membrane	GO:0016829//lyase activity	GO:0009165//nucleotide biosynthetic process
Unigene0049061	1.90075	4.69679	1.30511	Up	0.795523	4.22974	2.41059	Up	PREDICTED: CREB-binding protein isoform X1 [Danio rerio]	ko05200//Pathways in cancer;ko04310//Wnt signaling pathway;ko05016//Huntington's disease;ko05152//Tuberculosis;ko05164//Influenza A;ko04520//Adherens junction;ko04110//Cell cycle;ko04916//Melanogenesis;ko05215//Prostate cancer;ko04720//Long-term potentiation;ko04630//Jak-STAT signaling pathway;ko04350//TGF-beta signaling pathway;ko05211//Renal cell carcinoma;ko04330//Notch signaling pathway	-	-	-
Unigene0050718	0.768545	3.6194	2.23555	Up	1.17375	4.22358	1.84734	Up	PREDICTED: villin-1-like isoform X2 [Danio rerio]	-	-	-	-
Unigene0073177	2.67783	5.83523	1.12373	Up	1.58056	4.2166	1.41565	Up	PREDICTED: AMP deaminase 2-like [Danio rerio]	ko01100//Metabolic pathways;ko00230//Purine metabolism	-	-	-
Unigene0072707	16.6679	4.59389	-1.85928	Down	9.73499	4.21606	-1.20728	Down	PREDICTED: v-set domain-containing T-cell activation inhibitor 1-like [Danio rerio]	ko04514//Cell adhesion molecules (CAMs);ko04672//Intestinal immune network for IgA production	-	-	-
Unigene0063758	1.96755	6.18103	1.65144	Up	1.18152	4.2156	1.83509	Up	Cyprinus carpio partial mRNA for putative leptin receptor (ob-r gene), strain R3xR8F10	ko04080//Neuroactive ligand-receptor interaction;ko04060//Cytokine-cytokine receptor interaction;ko04630//Jak-STAT signaling pathway;ko04920//Adipocytokine signaling pathway	-	-	-
Unigene0067906	1.04965	3.69357	1.81511	Up	1.87552	4.1952	1.16145	Up	PREDICTED: glucose-induced degradation protein 4 homolog [Danio rerio]	-	-	-	-
Unigene0015574	1.20431	3.94865	1.71315	Up	1.43003	4.17552	1.54592	Up	PREDICTED: ethanolamine-phosphate cytidylyltransferase-like [Oreochromis niloticus]	ko01100//Metabolic pathways;ko00564//Glycerophospholipid metabolism	-	GO:0016740//transferase activity	GO:0008152//metabolic process
Unigene0066973	0.001	1.48658	10.5378	Up	0.001	4.1748	12.0275	Up	uncharacterized protein LOC100000337 [Danio rerio] >gi|158253549|gb|AAI54194.1| Zgc:173837 protein [Danio rerio]	ko01100//Metabolic pathways;ko05016//Huntington's disease;ko00230//Purine metabolism;ko04970//Salivary secretion;ko00240//Pyrimidine metabolism;ko03020//RNA polymerase	-	-	-
Unigene0033006	2.33795	5.11278	1.12886	Up	1.5998	4.17349	1.38336	Up	PREDICTED: dedicator of cytokinesis protein 7-like isoform X3 [Maylandia zebra]	-	GO:0043005//neuron projection;GO:0043234//protein complex	GO:0017048//Rho GTPase binding	GO:0001934//positive regulation of protein phosphorylation;GO:0032855//positive regulation of Rac GTPase activity;GO:0007017//microtubule-based process;GO:0048667//cell morphogenesis involved in neuron differentiation;GO:0030030//cell projection organization;GO:0030010//establishment of cell polarity
Unigene0012306	1.81253	3.96855	1.13061	Up	0.787777	4.1661	2.40284	Up	PREDICTED: zinc finger Y-chromosomal protein 1-like isoform X2 [Danio rerio]	-	-	-	-
Unigene0016634	2.75307	6.58949	1.25913	Up	1.56844	4.14445	1.40185	Up	PREDICTED: spectrin beta chain, non-erythrocytic 1-like [Takifugu rubripes]	ko04530//Tight junction	-	-	-
Unigene0013450	2.45895	5.20709	1.08243	Up	1.13117	4.13957	1.87167	Up	PREDICTED: ring finger and CCCH-type zinc finger domains 1 isoform X1 [Danio rerio]	-	GO:0035770//ribonucleoprotein granule	GO:0019787//small conjugating protein ligase activity	GO:0002467//germinal center formation;GO:0050868//negative regulation of T cell activation;GO:0050776//regulation of immune response;GO:0010608//posttranscriptional regulation of gene expression;GO:0032446//protein modification by small protein conjugation;GO:0050672//negative regulation of lymphocyte proliferation
Unigene0026396	2.38045	4.82947	1.02063	Up	1.56976	4.12434	1.39362	Up	PREDICTED: mastermind-like domain containing 1 [Gallus gallus]	-	-	-	-
Unigene0026323	2.26387	5.30265	1.22793	Up	1.64972	4.1085	1.3164	Up	PREDICTED: FERM and PDZ domain-containing protein 1-like [Danio rerio]	ko05200//Pathways in cancer;ko04010//MAPK signaling pathway;ko04144//Endocytosis;ko05152//Tuberculosis;ko04722//Neurotrophin signaling pathway;ko04120//Ubiquitin mediated proteolysis;ko04380//Osteoclast differentiation;ko05160//Hepatitis C;ko05145//Toxoplasmosis;ko05162//Measles;ko05142//Chagas disease (American trypanosomiasis);ko05222//Small cell lung cancer;ko04620//Toll-like receptor signalin…	-	-	-
Unigene0019348	2.17084	4.62657	1.09169	Up	1.02874	4.10461	1.99637	Up	PREDICTED: plexin-B1 [Danio rerio]	ko04360//Axon guidance	-	-	-
Unigene0006028	1.75859	3.96729	1.17373	Up	1.36758	4.09921	1.58372	Up	PREDICTED: B-cell CLL/lymphoma 9 protein isoform X4 [Danio rerio]	-	-	-	GO:0044763
Unigene0014046	3.00759	6.54842	1.12254	Up	1.39796	4.08669	1.5476	Up	PREDICTED: nucleus accumbens-associated protein 2-like isoform X1 [Maylandia zebra]	-	GO:0031981//nuclear lumen	GO:0005515//protein binding	GO:0044763;GO:0006366//transcription from RNA polymerase II promoter;GO:0010468//regulation of gene expression;GO:0048523//negative regulation of cellular process
Unigene0038104	1.74858	8.12199	2.21565	Up	0.774059	4.08313	2.39916	Up	PREDICTED: zinc finger protein 271-like [Danio rerio]	-	-	GO:0005488//binding	-
Unigene0027736	0.001	1.12272	10.1328	Up	0.186386	4.06833	4.44807	Up	alpha-2-macroglobulin-like precursor [Danio rerio]	-	-	-	-
Unigene0064098	1.97794	4.18796	1.08225	Up	0.754356	4.0674	2.43079	Up	triple functional domain protein [Danio rerio]	-	GO:0044444//cytoplasmic part	GO:0005088//Ras guanyl-nucleotide exchange factor activity;GO:0004672//protein kinase activity;GO:0032559	GO:0007167//enzyme linked receptor protein signaling pathway;GO:0007266//Rho protein signal transduction;GO:0006464//cellular protein modification process
Unigene0056083	2.90904	6.12675	1.07458	Up	0.499498	4.06014	3.02298	Up	mediator of RNA polymerase II transcription subunit 13-like [Danio rerio] >gi|166233815|sp|A2VCZ5.1|MD13L_DANRE RecName: Full=Mediator of RNA polymerase II transcription subunit 13-like; AltName: Full=Thyroid hormone receptor-associated protein complex 240 kDa component-like protein >gi|125857995|gb|AAI29033.1| Zgc:153454 protein [Danio rerio]	-	GO:0043231//intracellular membrane-bounded organelle;GO:0043234//protein complex	GO:0004871//signal transducer activity;GO:0003713//transcription coactivator activity	GO:0006357//regulation of transcription from RNA polymerase II promoter;GO:0006352//DNA-templated transcription, initiation;GO:0030518//intracellular steroid hormone receptor signaling pathway
Unigene0043229	3.6705	8.16742	1.1539	Up	1.56625	4.04082	1.36734	Up	PREDICTED: glutamate receptor, ionotropic, N-methyl D-aspartate 1a isoform X12 [Danio rerio]	ko04080//Neuroactive ligand-receptor interaction;ko04020//Calcium signaling pathway;ko04724//Glutamatergic synapse;ko05010//Alzheimer's disease;ko05016//Huntington's disease;ko04720//Long-term potentiation;ko05014//Amyotrophic lateral sclerosis (ALS)	GO:0031224//intrinsic component of membrane;GO:0097060//synaptic membrane	GO:0005231//excitatory extracellular ligand-gated ion channel activity	GO:0007215//glutamate receptor signaling pathway;GO:0006811//ion transport
Unigene0006985	2.75975	5.77286	1.06475	Up	1.45304	4.03532	1.4736	Up	syntaxin-binding protein 5 [Danio rerio]	-	-	-	-
Unigene0073132	2.10458	4.30447	1.0323	Up	0.579695	4.02945	2.79722	Up	PREDICTED: CREB-binding protein [Danio rerio]	ko05200//Pathways in cancer;ko04310//Wnt signaling pathway;ko05016//Huntington's disease;ko05152//Tuberculosis;ko05164//Influenza A;ko04520//Adherens junction;ko04110//Cell cycle;ko04916//Melanogenesis;ko05215//Prostate cancer;ko04720//Long-term potentiation;ko04630//Jak-STAT signaling pathway;ko04350//TGF-beta signaling pathway;ko05211//Renal cell carcinoma;ko04330//Notch signaling pathway	-	-	-
Unigene0009462	0.694252	4.65795	2.74616	Up	0.553194	4.02493	2.86311	Up	cystatin C precursor [Danio rerio]	ko04970//Salivary secretion	-	-	-
Unigene0034621	1.93071	3.89235	1.01151	Up	0.929469	4.0226	2.11365	Up	PREDICTED: membrane-associated guanylate kinase, WW and PDZ domain-containing protein 2 isoform X2 [Danio rerio]	ko04530//Tight junction	-	-	-
Unigene0006770	1.18788	4.39365	1.88703	Up	0.84136	4.01728	2.25542	Up	PREDICTED: multiple EGF-like-domains 8 [Danio rerio]	-	-	-	GO:0009653//anatomical structure morphogenesis;GO:0007389//pattern specification process;GO:0048513//organ development;GO:0009790//embryo development
Unigene0006300	1.34468	4.39526	1.70869	Up	1.62704	4.00616	1.29997	Up	PREDICTED: xenotropic and polytropic retrovirus receptor 1 homolog [Takifugu rubripes]	-	GO:0031224//intrinsic component of membrane	-	-
Unigene0070318	0.001	1.11804	10.1267	Up	0.205496	3.99951	4.28264	Up	PREDICTED: uncharacterized protein LOC100136863 isoform X1 [Danio rerio]	-	-	-	-
Unigene0010860	1.90754	4.97711	1.38359	Up	0.788133	3.99353	2.34115	Up	PREDICTED: chromodomain-helicase-DNA-binding protein 9 isoform X4 [Danio rerio]	-	-	-	-
Unigene0043872	2.64653	6.16231	1.21937	Up	1.11162	3.98449	1.84173	Up	PREDICTED: protein FAM134C [Danio rerio]	-	-	-	-
Unigene0007100	0.001	3.04522	11.5723	Up	0.164969	3.97592	4.59103	Up	ZPA domain containing protein isoform 2 [Danio rerio]	-	-	-	-
Unigene0048701	2.08276	4.67586	1.16674	Up	1.7149	3.97462	1.21269	Up	PREDICTED: acid phosphatase-like 2 isoform X1 [Danio rerio]	-	-	-	-
Unigene0032868	32.2042	5.25876	-2.61445	Down	33.8174	3.97435	-3.08897	Down	PREDICTED: hypothetical protein LOC399650 [Danio rerio]	-	-	-	-
Unigene0051440	1.69648	4.31042	1.34528	Up	1.17848	3.97197	1.75292	Up	PREDICTED: nuclear factor of activated T-cells, cytoplasmic 3 [Danio rerio]	ko04010//MAPK signaling pathway;ko04360//Axon guidance;ko04310//Wnt signaling pathway;ko04380//Osteoclast differentiation;ko04660//T cell receptor signaling pathway;ko04650//Natural killer cell mediated cytotoxicity;ko04662//B cell receptor signaling pathway;ko04370//VEGF signaling pathway	-	-	-
Unigene0055431	1.36601	4.31291	1.6587	Up	1.45128	3.95971	1.44807	Up	PREDICTED: plexin-C1 isoform X2 [Danio rerio]	ko04360//Axon guidance	GO:0044464;GO:0016020//membrane	GO:0005515//protein binding	GO:0007409//axonogenesis;GO:0022610
Unigene0026106	1.59163	4.22454	1.40829	Up	1.16759	3.95463	1.76001	Up	PREDICTED: TBC1 domain family member 10B-like [Maylandia zebra]	-	-	GO:0005099//Ras GTPase activator activity	GO:0032313//regulation of Rab GTPase activity
Unigene0053936	2.13922	4.64865	1.11972	Up	1.2514	3.94995	1.65829	Up	PREDICTED: ankyrin-3 isoform X2 [Danio rerio]	-	GO:0043231//intracellular membrane-bounded organelle;GO:0043296//apical junction complex;GO:0016323//basolateral plasma membrane;GO:0030016//myofibril;GO:0042383//sarcolemma;GO:0012505//endomembrane system;GO:0033267;GO:0045202//synapse	GO:0005198//structural molecule activity;GO:0008092//cytoskeletal protein binding	GO:0072658;GO:0000278//mitotic cell cycle;GO:0007010//cytoskeleton organization;GO:0007009//plasma membrane organization;GO:0051050//positive regulation of transport;GO:0006612//protein targeting to membrane;GO:0022607//cellular component assembly;GO:0007154//cell communication;GO:0048667//cell morphogenesis involved in neuron differentiation;GO:0050794//regulation of cellular process;GO:0042391/…
Unigene0010311	1.7395	5.25186	1.59416	Up	1.94049	3.94986	1.02538	Up	G protein-coupled receptor 37b precursor [Danio rerio]	ko05012//Parkinson's disease	-	-	-
Unigene0031271	32.921	3.52525	-3.22321	Down	18.7967	3.94919	-2.25085	Down	prolyl 4-hydroxylase, alpha polypeptide I b precursor [Danio rerio]	ko01100//Metabolic pathways;ko00330//Arginine and proline metabolism	GO:0043231//intracellular membrane-bounded organelle	GO:0019842//vitamin binding;GO:0046914//transition metal ion binding;GO:0016701//oxidoreductase activity, acting on single donors with incorporation of molecular oxygen;GO:0019798	GO:0018126//protein hydroxylation;GO:0019471//4-hydroxyproline metabolic process;GO:0030198//extracellular matrix organization
Unigene0004880	2.47386	5.33286	1.10815	Up	0.947618	3.93517	2.05405	Up	Histone acetyltransferase p300 [Dicentrarchus labrax]	ko05200//Pathways in cancer;ko04310//Wnt signaling pathway;ko05016//Huntington's disease;ko05152//Tuberculosis;ko05164//Influenza A;ko04520//Adherens junction;ko04110//Cell cycle;ko04916//Melanogenesis;ko05215//Prostate cancer;ko04720//Long-term potentiation;ko04630//Jak-STAT signaling pathway;ko04350//TGF-beta signaling pathway;ko05211//Renal cell carcinoma;ko04330//Notch signaling pathway	GO:0043231//intracellular membrane-bounded organelle	GO:0000989//transcription factor binding transcription factor activity;GO:0003677//DNA binding;GO:0008134//transcription factor binding;GO:0008080//N-acetyltransferase activity	GO:0006351//transcription, DNA-templated;GO:2001141//regulation of RNA biosynthetic process;GO:0010468//regulation of gene expression;GO:0050896//response to stimulus;GO:0048513//organ development;GO:0016573//histone acetylation
Unigene0035506	0.938742	3.03611	1.69342	Up	1.46277	3.9306	1.42604	Up	nuclear factor of activated T-cells, cytoplasmic 1 [Danio rerio]	ko04010//MAPK signaling pathway;ko04360//Axon guidance;ko04310//Wnt signaling pathway;ko04380//Osteoclast differentiation;ko04660//T cell receptor signaling pathway;ko04650//Natural killer cell mediated cytotoxicity;ko04662//B cell receptor signaling pathway;ko04370//VEGF signaling pathway	-	-	-
Unigene0035464	0.32955	2.72129	3.04572	Up	0.933661	3.92728	2.07256	Up	PREDICTED: leucine-rich repeat-containing protein 52-like [Danio rerio]	-	-	-	-
Unigene0071746	1.26997	5.8989	2.21565	Up	0.404776	3.92676	3.27814	Up	PREDICTED: tetratricopeptide repeat protein 21A [Danio rerio]	-	-	-	-
Unigene0059950	1.69386	3.71237	1.13202	Up	1.01074	3.90117	1.9485	Up	protein jagged-2 precursor [Danio rerio]	ko04330//Notch signaling pathway	GO:0016021//integral component of membrane	GO:0046872//metal ion binding;GO:0005102//receptor binding	GO:0042476//odontogenesis;GO:0060561//apoptotic process involved in morphogenesis;GO:0043009//chordate embryonic development;GO:0003008;GO:0007155//cell adhesion;GO:0007166//cell surface receptor signaling pathway;GO:0033077//T cell differentiation in thymus;GO:0048232//male gamete generation;GO:0042491//auditory receptor cell differentiation;GO:0002009//morphogenesis of an epithelium;GO:0008283/…
Unigene0028736	2.38924	6.08039	1.34761	Up	0.875308	3.90075	2.15589	Up	PREDICTED: sickle tail protein homolog isoform X5 [Danio rerio]	-	-	-	-
Unigene0034073	0.775219	3.00068	1.95261	Up	1.37269	3.87013	1.49537	Up	tight junction protein ZO-2 isoform 2 [Danio rerio]	ko04530//Tight junction;ko05110//Vibrio cholerae infection	-	-	-
Unigene0015268	1.05545	4.17617	1.98432	Up	0.794283	3.86686	2.28344	Up	PREDICTED: glycerol-3-phosphate acyltransferase 1, mitochondrial [Danio rerio]	ko01100//Metabolic pathways;ko00564//Glycerophospholipid metabolism;ko00561//Glycerolipid metabolism	-	-	-
Unigene0032316	0.001	3.15674	11.6242	Up	0.001	3.8643	11.916	Up	Antileukoproteinase precursor [Salmo salar]	-	-	-	-
Unigene0047309	2.46308	5.71354	1.21392	Up	1.74456	3.86422	1.14731	Up	CR1-3 [Lycodichthys dearborni]	ko01100//Metabolic pathways;ko00760//Nicotinate and nicotinamide metabolism	-	-	-
Unigene0039973	1.28486	2.93429	1.1914	Up	0.972612	3.86416	1.99022	Up	DNA methyltransferase 1 [Carassius auratus]	ko01100//Metabolic pathways;ko00270//Cysteine and methionine metabolism	GO:0043231//intracellular membrane-bounded organelle	GO:0003676//nucleic acid binding;GO:0046914//transition metal ion binding;GO:0005515//protein binding;GO:0008757//S-adenosylmethionine-dependent methyltransferase activity	GO:0032776//DNA methylation on cytosine;GO:0006351//transcription, DNA-templated
Unigene0036864	2.01109	4.34041	1.10985	Up	0.984147	3.8511	1.96833	Up	PREDICTED: tyrosine-protein phosphatase non-receptor type 13 isoform X4 [Danio rerio]	-	-	-	-
Unigene0052375	1.83993	4.18595	1.1859	Up	1.75533	3.84594	1.13159	Up	PREDICTED: gamma-tubulin complex component 6-like, partial [Danio rerio]	ko00230//Purine metabolism	GO:0005815//microtubule organizing center	-	GO:0000226//microtubule cytoskeleton organization
Unigene0072811	0.001	3.75763	11.8756	Up	0.001	3.83733	11.9059	Up	PREDICTED: protein FAM160A1 [Danio rerio]	-	-	-	-
Unigene0020909	1.41211	5.21443	1.88466	Up	1.09878	3.8243	1.79929	Up	brevican core protein precursor [Danio rerio]	-	-	-	-
Unigene0012005	1.27681	4.11449	1.68817	Up	0.562458	3.82152	2.76433	Up	PREDICTED: peroxisome proliferator-activated receptor gamma coactivator 1-alpha [Danio rerio]	-	-	-	-
Unigene0020363	2.07021	5.76308	1.47706	Up	1.29967	3.81884	1.55498	Up	PREDICTED: transmembrane protein 131 isoform X2 [Danio rerio]	-	-	-	-
Unigene0037064	0.937077	6.30816	2.75098	Up	0.822433	3.81865	2.21509	Up	hCG39261, isoform CRA_a [Homo sapiens]	-	-	-	-
Unigene0017415	2.1276	5.02979	1.24127	Up	1.04514	3.80211	1.86311	Up	pleckstrin homology domain-containing family A member 7 [Danio rerio]	-	-	-	-
Unigene0019829	1.72061	5.20118	1.59592	Up	1.37102	3.80009	1.47079	Up	PREDICTED: kinesin-like protein KIF1A-like [Dasypus novemcinctus]	-	-	-	-
Unigene0030549	1.03107	3.79146	1.87861	Up	0.136929	3.79828	4.79384	Up	leucine rich repeat containing 4 precursor [Danio rerio]	-	GO:0031224//intrinsic component of membrane;GO:0097060//synaptic membrane	-	-
Unigene0009567	1.36958	3.9354	1.52277	Up	1.41576	3.79126	1.4211	Up	mitogen-activated protein kinase 11 [Danio rerio]	ko04010//MAPK signaling pathway;ko05152//Tuberculosis;ko05164//Influenza A;ko04722//Neurotrophin signaling pathway;ko04670//Leukocyte transendothelial migration;ko04380//Osteoclast differentiation;ko04912//GnRH signaling pathway;ko05160//Hepatitis C;ko05145//Toxoplasmosis;ko04660//T cell receptor signaling pathway;ko04114//Oocyte meiosis;ko05142//Chagas disease (American trypanosomiasis);ko04914/…	-	-	-
Unigene0051002	1.65556	4.92556	1.57297	Up	0.620792	3.76396	2.60007	Up	PREDICTED: vacuolar protein sorting-associated protein 13B [Oreochromis niloticus]	-	-	-	GO:0033036
Unigene0063680	1.50199	7.65486	2.3495	Up	1.06384	3.74919	1.8173	Up	reverse transcriptase [Daphnia pulex]	-	-	-	-
Unigene0062649	1.50314	4.34433	1.53115	Up	0.766551	3.74723	2.28937	Up	PREDICTED: copper-transporting ATPase 2 [Danio rerio]	ko04978//Mineral absorption	-	-	-
Unigene0066522	1.38236	5.5648	2.0092	Up	0.440597	3.73998	3.0855	Up	PREDICTED: si:ch73-60e21.1 [Danio rerio]	-	-	GO:0005515//protein binding	GO:0016043//cellular component organization
Unigene0071012	1.75477	4.57759	1.3833	Up	1.45756	3.73021	1.3557	Up	protein Jade-3 [Danio rerio]	-	-	GO:0046914//transition metal ion binding	GO:0043967//histone H4 acetylation
Unigene0030757	2.06805	4.98083	1.26812	Up	0.512669	3.73008	2.86311	Up	PREDICTED: serine/threonine-protein kinase MRCK alpha-like [Danio rerio]	-	-	-	-
Unigene0069506	1.67424	4.4932	1.42423	Up	1.24513	3.7208	1.57931	Up	PREDICTED: Na(+)/H(+) exchange regulatory cofactor NHE-RF2-like [Maylandia zebra]	ko04960//Aldosterone-regulated sodium reabsorption	-	-	-
Unigene0046225	1.46673	5.20423	1.82708	Up	0.87654	3.72023	2.0855	Up	integrin alpha FG-GAP repeat containing 2 [Danio rerio]	-	-	-	-
Unigene0017381	2.28646	5.14927	1.17125	Up	1.68388	3.71563	1.14182	Up	PREDICTED: transcription factor Sp3 isoform X2 [Danio rerio]	-	-	GO:0003676//nucleic acid binding	GO:0009792//embryo development ending in birth or egg hatching;GO:0030099//myeloid cell differentiation;GO:0002521//leukocyte differentiation
Unigene0029217	1.65737	3.44523	1.05571	Up	1.12498	3.71443	1.72325	Up	PREDICTED: DNA-binding protein RFX7-like [Danio rerio]	-	-	-	-
Unigene0016438	1.93616	4.56801	1.23837	Up	1.17545	3.70823	1.65752	Up	PREDICTED: semaphorin 4B isoform X1 [Danio rerio]	ko04360//Axon guidance	-	-	-
Unigene0060384	2.04916	6.83088	1.73704	Up	1.24915	3.70034	1.56671	Up	PREDICTED: thrombospondin-1 isoform X1 [Danio rerio]	ko04510//Focal adhesion;ko04145//Phagosome;ko04512//ECM-receptor interaction;ko04350//TGF-beta signaling pathway;ko04115//p53 signaling pathway;ko05219//Bladder cancer;ko05144//Malaria	-	-	-
Unigene0009501	1.59493	6.98426	2.13061	Up	1.54045	3.68931	1.26	Up	uncharacterized protein LOC541543 [Danio rerio] >gi|61403165|gb|AAH91811.1| Zgc:112970 [Danio rerio]	-	GO:0044464	GO:0003824//catalytic activity	GO:0006464//cellular protein modification process
Unigene0006035	1.78429	5.02295	1.49318	Up	1.20634	3.68325	1.61034	Up	alpha/beta hydrolase domain-containing protein 13 [Danio rerio]	-	GO:0031224//intrinsic component of membrane	GO:0003824//catalytic activity	-
Unigene0005823	1.78522	5.221	1.54822	Up	0.632222	3.66556	2.53553	Up	ubiquitin carboxyl-terminal hydrolase 44 [Danio rerio]	-	-	-	-
Unigene0016352	3.35071	7.37011	1.13722	Up	1.56804	3.6616	1.22351	Up	zinc finger protein 711 [Danio rerio]	-	-	-	-
Unigene0018603	1.22216	3.31146	1.43804	Up	1.05499	3.65344	1.79202	Up	PREDICTED: gamma-1-syntrophin isoform X1 [Danio rerio]	-	-	-	-
Unigene0021046	1.32491	5.53866	2.06364	Up	1.05571	3.64855	1.78911	Up	PREDICTED: serine/threonine-protein kinase LMTK1-like isoform X1 [Danio rerio]	-	-	-	-
Unigene0050080	1.69214	4.39813	1.37804	Up	1.60283	3.64434	1.18503	Up	PREDICTED: unconventional myosin-Vb-like isoform X2 [Danio rerio]	-	-	-	-
Unigene0023811	1.43422	4.14512	1.53115	Up	1.48022	3.64271	1.29921	Up	PREDICTED: kinesin family member 1A isoform X1 [Danio rerio]	-	-	-	-
Unigene0043951	2.13748	6.57478	1.62104	Up	0.499601	3.635	2.86311	Up	PREDICTED: glutamate receptor, ionotropic, AMPA 2a isoform X3 [Danio rerio]	ko04080//Neuroactive ligand-receptor interaction;ko04724//Glutamatergic synapse;ko04720//Long-term potentiation;ko04730//Long-term depression;ko05014//Amyotrophic lateral sclerosis (ALS)	GO:0031224//intrinsic component of membrane;GO:0097060//synaptic membrane	GO:0005231//excitatory extracellular ligand-gated ion channel activity	GO:0007215//glutamate receptor signaling pathway;GO:0006811//ion transport
Unigene0015319	1.74713	3.80716	1.12373	Up	1.46663	3.62644	1.30605	Up	PREDICTED: protein FAM110B isoform 1 [Danio rerio]	-	-	-	-
Unigene0000888	1.40305	4.13781	1.5603	Up	1.41966	3.61521	1.34853	Up	PREDICTED: potassium voltage-gated channel subfamily KQT member 5 [Danio rerio]	ko04725//Cholinergic synapse	-	-	-
Unigene0042186	1.9892	4.94134	1.31272	Up	0.928958	3.59067	1.95057	Up	PREDICTED: LOW QUALITY PROTEIN: MDS1 and EVI1 complex locus protein EVI1 [Danio rerio]	ko05200//Pathways in cancer;ko04010//MAPK signaling pathway;ko05220//Chronic myeloid leukemia	GO:0044451	GO:0003676//nucleic acid binding	GO:0044763;GO:0006351//transcription, DNA-templated;GO:0030326//embryonic limb morphogenesis;GO:0048513//organ development;GO:0050794//regulation of cellular process;GO:0006950//response to stress
Unigene0028847	1.66017	3.44283	1.05227	Up	1.23467	3.58744	1.53883	Up	PREDICTED: sodium channel protein type 2 subunit alpha isoform X1 [Danio rerio]	-	-	-	-
Unigene0028585	0.831567	2.97119	1.83714	Up	1.08736	3.58486	1.72109	Up	PREDICTED: death-inducer obliterator 1 [Ornithorhynchus anatinus]	-	GO:0043231//intracellular membrane-bounded organelle	-	GO:0012501//programmed cell death
Unigene0036799	0.436332	7.50636	4.10462	Up	0.463571	3.58365	2.95057	Up	PREDICTED: myb/SANT-like DNA-binding domain-containing protein 2-like [Oryzias latipes]	-	-	-	-
Unigene0073385	17.1029	3.82496	-2.16073	Down	19.382	3.58057	-2.43645	Down	lymphocyte G0/G1 switch protein 2 [Salmo salar]	-	-	-	-
Unigene0055511	0.455745	2.4109	2.40327	Up	1.02892	3.57796	1.79801	Up	PREDICTED: alpha-2B adrenergic receptor-like [Danio rerio]	ko04080//Neuroactive ligand-receptor interaction	GO:0016020//membrane	GO:0004930//G-protein coupled receptor activity	GO:0044707;GO:0007165//signal transduction
Unigene0016218	1.15709	4.65795	2.0092	Up	0.491728	3.57772	2.86311	Up	hCG24169, isoform CRA_a [Homo sapiens]	-	-	-	-
Unigene0018866	1.48458	3.99915	1.42964	Up	1.69267	3.5687	1.0761	Up	PREDICTED: integrin alpha-X-like [Danio rerio]	ko04810//Regulation of actin cytoskeleton;ko05152//Tuberculosis;ko04670//Leukocyte transendothelial migration;ko05146//Amoebiasis;ko04514//Cell adhesion molecules (CAMs);ko04145//Phagosome;ko05133//Pertussis;ko05140//Leishmaniasis;ko04640//Hematopoietic cell lineage;ko05150//Staphylococcus aureus infection	-	-	-
Unigene0054803	2.08895	5.45042	1.38359	Up	1.10968	3.53228	1.67046	Up	PREDICTED: cAMP-specific 3',5'-cyclic phosphodiesterase 4A-like isoform 2 [Cricetulus griseus]	ko00230//Purine metabolism	GO:0043231//intracellular membrane-bounded organelle;GO:0001726//ruffle;GO:0044444//cytoplasmic part;GO:0016020//membrane	GO:0043169//cation binding;GO:0004114//3',5'-cyclic-nucleotide phosphodiesterase activity	GO:0006195//purine nucleotide catabolic process;GO:0042221//response to chemical
Unigene0039708	1.41314	5.89069	2.05953	Up	1.44362	3.51866	1.28534	Up	mannose receptor c type 1 [Megalobrama amblycephala]	ko05152//Tuberculosis;ko04145//Phagosome	-	-	-
Unigene0068371	1.94934	4.18518	1.10231	Up	1.29784	3.51596	1.4378	Up	PREDICTED: tau-tubulin kinase 2-like [Danio rerio]	-	GO:0005815//microtubule organizing center;GO:0005929//cilium;GO:0044444//cytoplasmic part	GO:0004672//protein kinase activity;GO:0097159//organic cyclic compound binding;GO:1901363;GO:0036094//small molecule binding	GO:0006468//protein phosphorylation;GO:0044763
Unigene0063282	2.54685	5.25772	1.04572	Up	0.73492	3.49386	2.24916	Up	PREDICTED: protein bicaudal D homolog 2-like [Oryzias latipes]	-	-	-	-
Unigene0054304	0.001	1.7358	10.7614	Up	0.330858	3.49052	3.39916	Up	Zgc:175135 protein [Danio rerio]	-	-	-	-
Unigene0050050	1.6587	4.24307	1.35505	Up	1.07268	3.48419	1.69961	Up	PREDICTED: leucine-rich repeat serine/threonine-protein kinase 1-like, partial [Takifugu rubripes]	-	-	GO:0043169//cation binding;GO:0005515//protein binding;GO:0004672//protein kinase activity;GO:0032550	GO:0035556//intracellular signal transduction;GO:0006796//phosphate-containing compound metabolic process;GO:0006464//cellular protein modification process
Unigene0035148	0.608993	2.95443	2.27838	Up	0.258804	3.4718	3.74575	Up	PREDICTED: SLIT and NTRK-like family, member 2 [Danio rerio]	-	-	-	-
Unigene0020709	2.09473	4.83916	1.20799	Up	1.58964	3.46977	1.12614	Up	eyes absent homolog 2 [Danio rerio]	-	-	GO:0004721//phosphoprotein phosphatase activity;GO:0046872//metal ion binding	GO:0051716//cellular response to stimulus;GO:0016570//histone modification;GO:0090304;GO:0044707;GO:0001708//cell fate specification;GO:0060537//muscle tissue development;GO:0050794//regulation of cellular process;GO:0006470//protein dephosphorylation
Unigene0013173	0.001	7.76598	12.923	Up	0.001	3.46181	11.7573	Up	uncharacterized protein LOC325787 [Danio rerio] >gi|141796844|gb|AAI39544.1| Zgc:162198 protein [Danio rerio]	-	-	-	-
Unigene0012346	1.30958	3.2442	1.30876	Up	1.44699	3.44184	1.25013	Up	PREDICTED: EH domain-binding protein 1 isoform X4 [Danio rerio]	-	-	-	-
Unigene0074012	1.81298	4.41642	1.28451	Up	1.42536	3.43352	1.26836	Up	CDC45-related protein [Salmo salar]	ko04110//Cell cycle;ko05142//Chagas disease (American trypanosomiasis);ko04210//Apoptosis	-	-	-
Unigene0064192	2.23716	4.95799	1.14808	Up	0.62916	3.43323	2.44807	Up	PREDICTED: protein sidekick-1 isoform X2 [Danio rerio]	-	-	-	-
Unigene0065834	0.757154	2.76543	1.86885	Up	1.42321	3.4329	1.27028	Up	PREDICTED: beta,beta-carotene 9',10'-oxygenase [Danio rerio]	-	-	-	-
Unigene0014721	1.72129	5.10805	1.56928	Up	0.800075	3.43034	2.10015	Up	CUGBP Elav-like family member 2 [Danio rerio]	-	GO:0043231//intracellular membrane-bounded organelle	GO:0036094//small molecule binding;GO:0003723//RNA binding	GO:0006396//RNA processing;GO:0044057
Unigene0002438	2.43742	5.25058	1.10712	Up	0.619247	3.43034	2.46976	Up	PREDICTED: BAH and coiled-coil domain-containing protein 1-like [Danio rerio]	ko03008//Ribosome biogenesis in eukaryotes	-	-	-
Unigene0050920	0.787928	5.89642	2.9037	Up	0.941756	3.42601	1.86311	Up	suppressor of cytokine signaling 5a isoform 1 [Danio rerio]	ko04630//Jak-STAT signaling pathway	-	-	-
Unigene0014658	1.67048	3.8708	1.21237	Up	1.59366	3.42585	1.10411	Up	PREDICTED: tubulin polyglutamylase TTLL4 isoform X1 [Danio rerio]	-	-	GO:0008092//cytoskeletal protein binding	GO:0018200
Unigene0008763	1.35627	4.13895	1.60962	Up	0.469871	3.41869	2.86311	Up	PREDICTED: low-density lipoprotein receptor-related protein 8-like [Takifugu rubripes]	-	-	-	-
Unigene0050386	0.749964	2.17489	1.53605	Up	0.607072	3.41622	2.49246	Up	PREDICTED: potassium voltage-gated channel subfamily KQT member 5 isoform X2 [Danio rerio]	ko04725//Cholinergic synapse	-	-	GO:0044765
Unigene0009511	1.17775	4.54278	1.94754	Up	0.395139	3.414	3.11103	Up	PREDICTED: zinc finger BED domain-containing protein 1-like [Amphimedon queenslandica]	-	-	-	-
Unigene0047738	1.75311	3.61912	1.04572	Up	0.931277	3.40961	1.87232	Up	PREDICTED: DNA repair protein REV1 isoform X3 [Danio rerio]	-	-	GO:0005488//binding;GO:0016779//nucleotidyltransferase activity	GO:0006259//DNA metabolic process
Unigene0072841	2.14223	4.50047	1.07096	Up	1.31203	3.40931	1.37768	Up	dedicator of cytokinesis 11-like [Danio rerio]	-	-	-	-
Unigene0012604	10.3132	4.80335	-1.10238	Down	11.7587	3.40272	-1.78897	Down	Wu:fa99c08 protein [Danio rerio]	-	-	-	-
Unigene0019659	0.319768	4.45587	3.80061	Up	1.01919	3.39874	1.73758	Up	PREDICTED: hypothetical protein LOC569436 [Danio rerio]	-	-	-	-
Unigene0065941	0.582192	2.28819	1.97464	Up	0.570958	3.3969	2.57276	Up	novel protein (might be pseudogene or just a novel transcript) [Danio rerio]	-	-	-	-
Unigene0043964	1.20468	3.52317	1.54822	Up	0.533285	3.39507	2.67046	Up	PREDICTED: proton-associated sugar transporter A-like [Oryzias latipes]	-	-	-	-
Unigene0034321	1.44135	3.67292	1.3495	Up	1.48348	3.39473	1.19431	Up	REST corepressor 2 [Danio rerio]	-	GO:0043231//intracellular membrane-bounded organelle;GO:0043234//protein complex	GO:0003712//transcription cofactor activity;GO:0003676//nucleic acid binding;GO:0001071//nucleic acid binding transcription factor activity	GO:0006351//transcription, DNA-templated
Unigene0010220	1.72186	4.54989	1.40187	Up	0.878086	3.39404	1.95057	Up	PREDICTED: ral GTPase-activating protein subunit alpha-2 isoform X4 [Danio rerio]	-	GO:0044424	-	-
Unigene0049989	0.734514	3.1169	2.08525	Up	0.433538	3.39091	2.96744	Up	protein phosphatase 1H [Danio rerio]	-	-	-	-
Unigene0059156	0.56882	1.98723	1.80471	Up	1.48758	3.3823	1.18503	Up	PREDICTED: nuclear factor, interleukin 3 regulated, member 5 isoform X1 [Danio rerio]	-	-	-	-
Unigene0048150	1.80966	5.09436	1.49318	Up	1.22349	3.37795	1.46514	Up	PREDICTED: bicaudal D-related protein 1-like [Danio rerio]	-	-	-	-
Unigene0015251	1.96004	4.92594	1.32952	Up	1.08647	3.37607	1.6357	Up	pleckstrin homology domain-containing family A member 7 [Danio rerio]	-	-	-	-
Unigene0025969	20.0021	2.94945	-2.76163	Down	12.1433	3.37456	-1.84739	Down	calmodulin-like protein 4 [Danio rerio]	-	-	GO:0046872//metal ion binding	-
Unigene0047374	2.07281	4.32189	1.06008	Up	1.05706	3.36479	1.67046	Up	thyrotropin receptor precursor [Danio rerio]	ko04080//Neuroactive ligand-receptor interaction;ko05320//Autoimmune thyroid disease	GO:0016020//membrane	GO:0016500//protein-hormone receptor activity	GO:0007186//G-protein coupled receptor signaling pathway;GO:0044707
Unigene0016825	1.6979	4.06013	1.25777	Up	1.05227	3.36322	1.67634	Up	PREDICTED: serine/threonine-protein phosphatase 4 regulatory subunit 1-like [Danio rerio]	-	-	-	-
Unigene0026402	0.001	6.35007	12.6326	Up	0.001	3.35985	11.7142	Up	PREDICTED: GTPase IMAP family member 8 [Danio rerio]	-	-	-	-
Unigene0063191	1.48193	4.41899	1.57624	Up	0.758067	3.34115	2.13995	Up	PREDICTED: bromodomain and PHD finger-containing protein 3-like [Danio rerio]	-	-	-	-
Unigene0025939	1.95155	3.98591	1.03029	Up	1.49989	3.33004	1.15068	Up	PREDICTED: pecanex-like protein 1 isoform X2 [Danio rerio]	-	-	-	-
Unigene0050656	1.62619	5.27544	1.6978	Up	1.53025	3.32219	1.11836	Up	PREDICTED: netrin-1-like isoform X1 [Danio rerio]	ko04360//Axon guidance	-	-	-
Unigene0045803	1.7111	4.89977	1.51779	Up	0.996923	3.3067	1.72984	Up	talin-2 [Danio rerio]	ko04510//Focal adhesion	-	-	-
Unigene0037823	1.30675	4.15023	1.66721	Up	0.427177	3.30231	2.95057	Up	huntingtin-interacting protein 1 [Danio rerio] >gi|260279028|dbj|BAI44106.1| huntingtin interacting protein 1 [Danio rerio]	ko05016//Huntington's disease	GO:0030117//membrane coat;GO:0031224//intrinsic component of membrane;GO:0043232;GO:0030136//clathrin-coated vesicle	GO:0005198//structural molecule activity;GO:0005543//phospholipid binding;GO:0008092//cytoskeletal protein binding	GO:0007275//multicellular organismal development;GO:0006901//vesicle coating;GO:0010468//regulation of gene expression;GO:0012502//induction of programmed cell death;GO:0048869//cellular developmental process;GO:0045807//positive regulation of endocytosis;GO:0043280//positive regulation of cysteine-type endopeptidase activity involved in apoptotic process
Unigene0012349	0.759338	2.9672	1.96629	Up	0.633869	3.3017	2.38095	Up	PREDICTED: glutamate receptor ionotropic, kainate 2-like, partial [Danio rerio]	ko04080//Neuroactive ligand-receptor interaction;ko04724//Glutamatergic synapse	-	-	-
Unigene0036654	0.46973	1.67496	1.83422	Up	1.04348	3.30093	1.66147	Up	protein L-Myc-1a [Danio rerio]	-	-	-	-
Unigene0043286	7.72079	3.83648	-1.00897	Down	11.0926	3.28119	-1.75731	Down	PREDICTED: coronin-1C [Danio rerio]	-	-	-	-
Unigene0009393	1.60817	4.5372	1.49638	Up	1.3099	3.26318	1.31682	Up	BDNF/NT-3 growth factors receptor precursor [Danio rerio]	ko04010//MAPK signaling pathway;ko04722//Neurotrophin signaling pathway	GO:0031224//intrinsic component of membrane	GO:0032550;GO:0004713//protein tyrosine kinase activity	GO:0006468//protein phosphorylation;GO:0007167//enzyme linked receptor protein signaling pathway
Unigene0021432	1.02843	4.60002	2.1612	Up	1.21403	3.25719	1.42382	Up	integrator complex subunit 2 [Danio rerio]	-	GO:0016591//DNA-directed RNA polymerase II, holoenzyme	-	GO:0016073//snRNA metabolic process
Unigene0019204	1.22113	4.08385	1.74172	Up	1.24547	3.25657	1.38667	Up	PREDICTED: probable G-protein coupled receptor 125 [Ornithorhynchus anatinus]	-	GO:0016021//integral component of membrane;GO:0009897//external side of plasma membrane	GO:0004930//G-protein coupled receptor activity	GO:0007218//neuropeptide signaling pathway
Unigene0027680	0.56139	2.3903	2.09012	Up	0.670991	3.25466	2.27814	Up	PREDICTED: progestin and adipoQ receptor family member 9-like [Danio rerio]	-	-	-	-
Unigene0027897	15.5399	5.06902	-1.6162	Down	10.7923	3.25011	-1.73144	Down	PREDICTED: 5'-nucleotidase, cytosolic II, like 1 isoform X1 [Danio rerio]	ko01100//Metabolic pathways;ko00230//Purine metabolism;ko00240//Pyrimidine metabolism;ko00760//Nicotinate and nicotinamide metabolism	-	-	-
Unigene0057022	1.61388	3.44129	1.09242	Up	0.496341	3.22142	2.6983	Up	PREDICTED: ephrin type-A receptor 6 [Danio rerio]	ko04360//Axon guidance	GO:0016021//integral component of membrane	GO:0004714//transmembrane receptor protein tyrosine kinase activity;GO:0032559	GO:0006464//cellular protein modification process;GO:0007167//enzyme linked receptor protein signaling pathway
Unigene0003459	1.47775	3.27498	1.14808	Up	0.692647	3.19172	2.20414	Up	PREDICTED: protein TANC2 [Danio rerio]	-	-	-	-
[truncated: 315 more rows]

## Sheet: gonad
GeneID	GFW1A-RPKM	GFT1A-RPKM	log2 Ratio(GFT1A/GFW1A)	Up-Down-Regulation(GFT1A/GFW1A)	WGM1A-RPKM	TGM4A-RPKM	log2 Ratio(TGM4A/WGM1A)	Up-Down-Regulation(TGM4A/WGM1A)	Description	Pathway	GO Component	GO Function	GO Process
[truncated: 558 more rows]
