# Supplementary material for: Growth Hormone Overexpression Disrupts Reproductive Status Through Actions on Leptin
Source: Front Endocrinol (Lausanne). 2018 Mar 27;9:131. doi: 10.3389/fendo.2018.00131 (PMC5880896; doi:10.3389/fendo.2018.00131)
Supplement: Supplementary file 3 [file data_sheet_3.xlsx]

## Sheet: gonad
		c
	Gene Ontology term	Cluster frequency	Genome frequency of use	Corrected P-value
	anaphase-promoting complex (view genes)	3 out of 226 genes, 1.3%	9 out of 13333 genes, 0.1%	0.04904

## Sheet: hypothalamus
	c					F
Gene Ontology term	Cluster frequency	Genome frequency of use	Corrected P-value		Gene Ontology term	Cluster frequency	Genome frequency of use	Corrected P-value
cell envelope (view genes)	3 out of 67 genes, 4.5%	14 out of 13333 genes, 0.1%	0.00297		oxidoreductase activity, acting on paired donors, with incorporation or reduction of molecular oxygen, 2-oxoglutarate as one donor, and incorporation of one atom each of oxygen into both donors (view genes)	5 out of 95 genes, 5.3%	42 out of 14937 genes, 0.3%	0.00076
MHC protein complex (view genes)	3 out of 67 genes, 4.5%	23 out of 13333 genes, 0.2%	0.01399		dioxygenase activity (view genes)	5 out of 95 genes, 5.3%	65 out of 14937 genes, 0.4%	0.00663
outer membrane-bounded periplasmic space (view genes)	2 out of 67 genes, 3.0%	5 out of 13333 genes, 0.0%	0.01724		oxidoreductase activity, acting on paired donors, with incorporation or reduction of molecular oxygen (view genes)	6 out of 95 genes, 6.3%	111 out of 14937 genes, 0.7%	0.00866
periplasmic space (view genes)	2 out of 67 genes, 3.0%	5 out of 13333 genes, 0.0%	0.01724		vitamin binding (view genes)	4 out of 95 genes, 4.2%	47 out of 14937 genes, 0.3%	0.02576
external encapsulating structure part (view genes)	2 out of 67 genes, 3.0%	5 out of 13333 genes, 0.0%	0.01724		ionotropic glutamate receptor activity (view genes)	3 out of 95 genes, 3.2%	23 out of 14937 genes, 0.2%	0.04668
external encapsulating structure (view genes)	2 out of 67 genes, 3.0%	7 out of 13333 genes, 0.1%	0.03597

## Sheet: liver
	c						f					p
Gene Ontology term	Cluster frequency	Genome frequency of use	Corrected P-value			Gene Ontology term	Cluster frequency	Genome frequency of use	Corrected P-value		Gene Ontology term	Cluster frequency	Genome frequency of use	Corrected P-value
glycogen granule (view genes)	4 out of 120 genes, 3.3%	6 out of 13333 genes, 0.0%	7.57e-06			vitamin binding (view genes)	8 out of 161 genes, 5.0%	47 out of 14937 genes, 0.3%	5.15e-06		monocarboxylic acid metabolic process (view genes)	14 out of 176 genes, 8.0%	236 out of 14780 genes, 1.6%	0.00046
						phosphopantetheine binding (view genes)	4 out of 161 genes, 2.5%	6 out of 14937 genes, 0.0%	2.93e-05		fatty acid metabolic process (view genes)	10 out of 176 genes, 5.7%	170 out of 14780 genes, 1.2%	0.01898
						acyl-[acyl-carrier-protein] hydrolase activity (view genes)	4 out of 161 genes, 2.5%	9 out of 14937 genes, 0.1%	0.00024
						hydro-lyase activity (view genes)	6 out of 161 genes, 3.7%	35 out of 14937 genes, 0.2%	0.00027
						fatty acid synthase activity (view genes)	4 out of 161 genes, 2.5%	11 out of 14937 genes, 0.1%	0.00061
						carbon-oxygen lyase activity (view genes)	6 out of 161 genes, 3.7%	45 out of 14937 genes, 0.3%	0.00125
						[acyl-carrier-protein] S-acetyltransferase activity (view genes)	3 out of 161 genes, 1.9%	5 out of 14937 genes, 0.0%	0.00185
						[acyl-carrier-protein] S-malonyltransferase activity (view genes)	3 out of 161 genes, 1.9%	5 out of 14937 genes, 0.0%	0.00185
						3-oxoacyl-[acyl-carrier-protein] reductase (NADPH) activity (view genes)	3 out of 161 genes, 1.9%	5 out of 14937 genes, 0.0%	0.00185
						3-hydroxypalmitoyl-[acyl-carrier-protein] dehydratase activity (view genes)	3 out of 161 genes, 1.9%	5 out of 14937 genes, 0.0%	0.00185
						enoyl-[acyl-carrier-protein] reductase (NADPH, B-specific) activity (view genes)	3 out of 161 genes, 1.9%	5 out of 14937 genes, 0.0%	0.00185
						oleoyl-[acyl-carrier-protein] hydrolase activity (view genes)	3 out of 161 genes, 1.9%	5 out of 14937 genes, 0.0%	0.00185
						myristoyl-[acyl-carrier-protein] hydrolase activity (view genes)	3 out of 161 genes, 1.9%	5 out of 14937 genes, 0.0%	0.00185
						palmitoyl-[acyl-carrier-protein] hydrolase activity (view genes)	3 out of 161 genes, 1.9%	5 out of 14937 genes, 0.0%	0.00185
						S-malonyltransferase activity (view genes)	3 out of 161 genes, 1.9%	5 out of 14937 genes, 0.0%	0.00185
						malonyltransferase activity (view genes)	3 out of 161 genes, 1.9%	5 out of 14937 genes, 0.0%	0.00185
						3-hydroxyacyl-[acyl-carrier-protein] dehydratase activity (view genes)	3 out of 161 genes, 1.9%	5 out of 14937 genes, 0.0%	0.00185
						modified amino acid binding (view genes)	4 out of 161 genes, 2.5%	15 out of 14937 genes, 0.1%	0.00247
						3-oxoacyl-[acyl-carrier-protein] synthase activity (view genes)	3 out of 161 genes, 1.9%	6 out of 14937 genes, 0.0%	0.00367
						S-acetyltransferase activity (view genes)	3 out of 161 genes, 1.9%	6 out of 14937 genes, 0.0%	0.00367
						oxidoreductase activity, acting on paired donors, with incorporation or reduction of molecular oxygen (view genes)	8 out of 161 genes, 5.0%	111 out of 14937 genes, 0.7%	0.00403
						S-acyltransferase activity (view genes)	3 out of 161 genes, 1.9%	7 out of 14937 genes, 0.0%	0.00637
						oxidoreductase activity (view genes)	19 out of 161 genes, 11.8%	635 out of 14937 genes, 4.3%	0.00833
						oxidoreductase activity, acting on paired donors, with incorporation or reduction of molecular oxygen, 2-oxoglutarate as one donor, and incorporation of one atom each of oxygen into both donors (view genes)	5 out of 161 genes, 3.1%	42 out of 14937 genes, 0.3%	0.01289
						procollagen-proline dioxygenase activity (view genes)	3 out of 161 genes, 1.9%	10 out of 14937 genes, 0.1%	0.02134
						peptidyl-proline dioxygenase activity (view genes)	3 out of 161 genes, 1.9%	10 out of 14937 genes, 0.1%	0.02134
						amino acid binding (view genes)	5 out of 161 genes, 3.1%	52 out of 14937 genes, 0.3%	0.03611

## Sheet: pituitary
	f
Gene Ontology term	Cluster frequency	Genome frequency of use	Corrected P-value
oxidoreductase activity, acting on paired donors, with incorporation or reduction of molecular oxygen, 2-oxoglutarate as one donor, and incorporation of one atom each of oxygen into both donors (view genes)	6 out of 323 genes, 1.9%	42 out of 14937 genes, 0.3%	0.05417
