# Supplementary material for: Growth Hormone Overexpression Disrupts Reproductive Status Through Actions on Leptin
Source: Front Endocrinol (Lausanne). 2018 Mar 27;9:131. doi: 10.3389/fendo.2018.00131 (PMC5880896; doi:10.3389/fendo.2018.00131)
Supplement: Supplementary file 4 [file data_sheet_4.xlsx]

## Sheet: hypothalamus
1st	2nd	Pathway	DEGs with pathway annotation (193)	All genes with pathway annotation (29195)	Pvalue	Qvalue	Pathway ID
organismal systems	excretory system	Vasopressin-regulated water reabsorption	7 (3.63%)	229 (0.78%)	0.000861647	0.0209667	ko04962
organismal systems	immune system	Hematopoietic cell lineage	5 (2.59%)	187 (0.64%)	0.00822684	0.0800746	ko04640
organismal systems	endocrine system	PPAR signaling pathway	5 (2.59%)	213 (0.73%)	0.0138594	0.106498	ko03320
organismal systems	immune system	Intestinal immune network for IgA production	3 (1.55%)	85 (0.29%)	0.0189045	0.131432	ko04672
organismal systems	immune system	Chemokine signaling pathway	10 (5.18%)	723 (2.48%)	0.0225434	0.137139	ko04062
organismal systems	digestive system	Vitamin digestion and absorption	3 (1.55%)	96 (0.33%)	0.0259527	0.145734	ko04977
organismal systems	environmental adaptation	Circadian rhythm - mammal	3 (1.55%)	96 (0.33%)	0.0259527	0.145734	ko04710
organismal systems	excretory system	Aldosterone-regulated sodium reabsorption	4 (2.07%)	182 (0.62%)	0.0330379	0.166328	ko04960
organismal systems	immune system	NOD-like receptor signaling pathway	4 (2.07%)	186 (0.64%)	0.0353521	0.172047	ko04621
organismal systems	immune system	Toll-like receptor signaling pathway	5 (2.59%)	279 (0.96%)	0.0383755	0.180736	ko04620
organismal systems	immune system	Cytosolic DNA-sensing pathway	3 (1.55%)	118 (0.4%)	0.0436902	0.199337	ko04623
organismal systems	environmental adaptation	Circadian rhythm - fly	2 (1.04%)	52 (0.18%)	0.0464638	0.202135	ko04711
organismal systems	digestive system	Pancreatic cancer	5 (2.59%)	299 (1.02%)	0.0490618	0.204658	ko05212
metabolism	amino acid metabolism	Lysine degradation	7 (3.63%)	333 (1.14%)	0.00689896	0.0719463	ko00310
metabolism	metabolism of cofactors and vitamins	Biotin metabolism	1 (0.52%)	2 (0.01%)	0.013178	0.106498	ko00780
metabolism	amino acid metabolism	Tryptophan metabolism	3 (1.55%)	88 (0.3%)	0.0207054	0.13366	ko00380
human diseases	infectious diseases: viral	Influenza A	14 (7.25%)	575 (1.97%)	3.16938e-05	0.00231365	ko05164
human diseases	immune diseases	Autoimmune thyroid disease	5 (2.59%)	85 (0.29%)	0.000256209	0.00992927	ko05320
human diseases	infectious diseases: parasitic	Leishmaniasis	7 (3.63%)	240 (0.82%)	0.00113119	0.0235935	ko05140
human diseases	infectious diseases: parasitic	Toxoplasmosis	9 (4.66%)	431 (1.48%)	0.00239628	0.038873	ko05145
human diseases	immune diseases	Asthma	3 (1.55%)	48 (0.16%)	0.00395337	0.052472	ko05310
human diseases	infectious diseases: viral	Measles	8 (4.15%)	399 (1.37%)	0.00525102	0.0616507	ko05162
human diseases	infectious disease: bacterial	Pertussis	6 (3.11%)	241 (0.83%)	0.00548945	0.0616507	ko05133
human diseases	immune diseases	Systemic lupus erythematosus	6 (3.11%)	285 (0.98%)	0.0119762	0.106498	ko05322
human diseases	immune diseases	Graft-versus-host disease	3 (1.55%)	73 (0.25%)	0.0126066	0.106498	ko05332
human diseases	immune diseases	Allograft rejection	3 (1.55%)	79 (0.27%)	0.0155753	0.1137	ko05330
human diseases	infectious diseases: bacterial	Staphylococcus aureus infection	4 (2.07%)	158 (0.54%)	0.021056	0.13366	ko05150
human diseases	infectious diseases: viral	Hepatitis C	7 (3.63%)	444 (1.52%)	0.0287747	0.155596	ko05160
human diseases	endocrine and metabolic diseases	Type I diabetes mellitus	3 (1.55%)	103 (0.35%)	0.031074	0.162029	ko04940
genectic information processing	folding, sorting and degradation	Ubiquitin mediated proteolysis	7 (3.63%)	495 (1.7%)	0.0470727	0.202135	ko04120
environmental information processing	signaling molecules and interaction	Neuroactive ligand-receptor interaction	22 (11.4%)	950 (3.25%)	3.74886e-07	5.47334e-05	ko04080
environmental information processing	signal transduction	Jak-STAT signaling pathway	10 (5.18%)	387 (1.33%)	0.000272035	0.00992927	ko04630
environmental information processing	signaling molecules and interaction	Cytokine-cytokine receptor interaction	11 (5.7%)	504 (1.73%)	0.000565541	0.0165138	ko04060
environmental information processing	signaling molecules and interaction	Cell adhesion molecules (CAMs)	10 (5.18%)	505 (1.73%)	0.00205592	0.0375205	ko04514
cellular processes	transport and catabolism	Endocytosis	14 (7.25%)	901 (3.09%)	0.00279019	0.0407368	ko04144

## Sheet: pituitary
1st	2nd	Pathway	DEGs with pathway annotation (654)	All genes with pathway annotation (29195)	Pvalue	Qvalue	Pathway ID
organismal systems	environmental adaptation	Circadian rhythm - fly	10 (1.53%)	52 (0.18%)	2.01389e-07	3.94723e-05	ko04711
organismal systems	environmental adaptation	Circadian rhythm - mammal	10 (1.53%)	96 (0.33%)	5.9404e-05	0.00388106	ko04710
organismal systems	excretory system	Vasopressin-regulated water reabsorption	15 (2.29%)	229 (0.78%)	0.00022321	0.00874983	ko04962
organismal systems	endocrine system	Progesterone-mediated oocyte maturation	15 (2.29%)	364 (1.25%)	0.0181217	0.387327	ko04914
organismal systems	endocrine system	Adipocytokine signaling pathway	12 (1.83%)	313 (1.07%)	0.0508684	0.474772	ko04920
metabolism	amino acid metabolism	Lysine degradation	13 (1.99%)	333 (1.14%)	0.038478	0.418983	ko00310
metabolism	carbohydrate metabolism	Fructose and mannose metabolism	7 (1.07%)	145 (0.5%)	0.0452141	0.443098	ko00051
human diseases	immune diseases	Autoimmune thyroid disease	9 (1.38%)	85 (0.29%)	0.000121691	0.00596284	ko05320
human diseases	cancers: specific types	Prostate cancer	18 (2.75%)	391 (1.34%)	0.00341664	0.0956659	ko05215
human diseases	immune diseases	Graft-versus-host disease	5 (0.76%)	73 (0.25%)	0.0239691	0.387327	ko05332
human diseases	cancers: specific types	Renal cell carcinoma	13 (1.99%)	312 (1.07%)	0.0245725	0.387327	ko05211
human diseases	endocrine and metabolic diseases	Type I diabetes mellitus	6 (0.92%)	103 (0.35%)	0.0284779	0.387327	ko04940
human diseases	immune diseases	Allograft rejection	5 (0.76%)	79 (0.27%)	0.0322988	0.387327	ko05330
human diseases	infectious dieseases: Bacterial	Shigellosis	12 (1.83%)	302 (1.03%)	0.0407284	0.420146	ko05131
genetic information processing	folding, sorting and degradation	Ubiquitin mediated proteolysis	18 (2.75%)	495 (1.7%)	0.031479	0.387327	ko04120
environmental information processing	signaling molecules and interaction	Neuroactive ligand-receptor interaction	41 (6.27%)	950 (3.25%)	5.63163e-05	0.00388106	ko04080
environmental information processing	signal transduction	MAPK signaling pathway	35 (5.35%)	1030 (3.53%)	0.0101678	0.249111	ko04010
environmental information processing	signaling molecules and interaction	Cytokine-cytokine receptor interaction	19 (2.91%)	504 (1.73%)	0.0200371	0.387327	ko04060
environmental information processing	signal transduction	Wnt signaling pathway	21 (3.21%)	606 (2.08%)	0.0335947	0.387327	ko04310
cellular processes	cell growth and death	Cell cycle	21 (3.21%)	479 (1.64%)	0.00293154	0.0956659	ko04110
cellular processes	signal transduction	Jak-STAT signaling pathway	15 (2.29%)	387 (1.33%)	0.0292009	0.387327	ko04630

## Sheet: liver
1st	2nd	Pathway	DEGs with pathway annotation (321)	All genes with pathway annotation (29195)	Pvalue	Qvalue	Pathway ID
organismal system	immune system	RIG-I-like receptor signaling pathway	5 (1.56%)	178 (0.61%)	0.0473564	0.213681	ko04622
organismal system	immune system	Toll-like receptor signaling pathway	7 (2.18%)	279 (0.96%)	0.0354152	0.19521	ko04620
organismal system	immune system	Complement and coagulation cascades	6 (1.87%)	219 (0.75%)	0.0346987	0.19521	ko04610
organismal system	development	Osteoclast differentiation	11 (3.43%)	450 (1.54%)	0.0116492	0.0769676	ko04380
organismal system	digestive system	Fat digestion and absorption	5 (1.56%)	110 (0.38%)	0.00745447	0.0626854	ko04975
organismal system	digestive system	Mineral absorption	7 (2.18%)	200 (0.69%)	0.00686531	0.0604801	ko04978
organismal system	excretory system	Proximal tubule bicarbonate reclamation	5 (1.56%)	106 (0.36%)	0.00639403	0.0591448	ko04964
organismal system	environmental adaptation	Circadian rhythm - mammal	5 (1.56%)	96 (0.33%)	0.00421301	0.0433825	ko04710
organismal system	immune system	T cell receptor signaling pathway	13 (4.05%)	404 (1.38%)	0.000589831	0.00839375	ko04660
organismal system	immune system	B cell receptor signaling pathway	11 (3.43%)	301 (1.03%)	0.000546684	0.00839375	ko04662
organismal system	immune system	Natural killer cell mediated cytotoxicity	12 (3.74%)	339 (1.16%)	0.000412152	0.00693165	ko04650
organismal system	immune system	Antigen processing and presentation	10 (3.12%)	158 (0.54%)	1.06811e-05	0.000329333	ko04612
organismal system	endocrine system	Adipocytokine signaling pathway	16 (4.98%)	313 (1.07%)	4.57771e-07	2.11719e-05	ko04920
organismal system	endocrine system	Insulin signaling pathway	22 (6.85%)	571 (1.96%)	4.48154e-07	2.11719e-05	ko04910
organismal system	endocrine system	PPAR signaling pathway	14 (4.36%)	213 (0.73%)	1.17242e-07	1.08449e-05	ko03320
metabolism	xenobiotics biodegradation and metabolism	Drug metabolism - cytochrome P450	3 (0.93%)	73 (0.25%)	0.0466285	0.213681	ko00982
metabolism	lipid metabolism	Fatty acid elongation in mitochondria	3 (0.93%)	71 (0.24%)	0.0435307	0.208392	ko00062
metabolism	carbohydrate metabolism	Butanoate metabolism	4 (1.25%)	77 (0.26%)	0.0103521	0.0766055	ko00650
metabolism	amino acid metabolism	Arginine and proline metabolism	6 (1.87%)	137 (0.47%)	0.00416226	0.0433825	ko00330
metabolism	lipid metabolism	Biosynthesis of unsaturated fatty acids	4 (1.25%)	55 (0.19%)	0.00314762	0.0388207	ko01040
metabolism	metabolism of cofactors and vitamins	Nicotinate and nicotinamide metabolism	5 (1.56%)	75 (0.26%)	0.00143345	0.018942	ko00760
metabolism	lipid metabolism	Steroid biosynthesis	5 (1.56%)	39 (0.13%)	6.59915e-05	0.00152605	ko00100
metabolism		Metabolic pathways	57 (17.76%)	2975 (10.19%)	2.32335e-05	0.000614027	ko01100
metabolism	lipid metabolism	Fatty acid metabolism	9 (2.8%)	103 (0.35%)	2.13032e-06	7.8822e-05	ko00071
metabolism	lipid metabolism	Fatty acid biosynthesis	8 (2.49%)	38 (0.13%)	7.18658e-09	1.32952e-06	ko00061
human diseases	cancers: overview	Pathways in cancer	22 (6.85%)	1351 (4.63%)	0.0439314	0.208392	ko05200
human diseases	cancers: specific types	Thyroid cancer	4 (1.25%)	118 (0.4%)	0.0415613	0.207807	ko05216
human diseases	cancers: specific types	Bladder cancer	5 (1.56%)	169 (0.58%)	0.0393689	0.202313	ko05219
human diseases	endocrine and metabolic diseases	Maturity onset diabetes of the young	3 (0.93%)	64 (0.22%)	0.0335391	0.19521	ko04950
human diseases	endocrine and metabolic diseases	Type I diabetes mellitus	4 (1.25%)	103 (0.35%)	0.027151	0.167431	ko04940
human diseases	immune diseases	Autoimmune thyroid disease	4 (1.25%)	85 (0.29%)	0.0144729	0.0923272	ko05320
human diseases	immune diseases	Allograft rejection	4 (1.25%)	79 (0.27%)	0.0113001	0.0769676	ko05330
human diseases	immune diseases	Graft-versus-host disease	4 (1.25%)	73 (0.25%)	0.00861413	0.0692875	ko05332
human diseases	infectious diseases: Bacterial	Pertussis	8 (2.49%)	241 (0.83%)	0.00542362	0.0528089	ko05133
human diseases	cancers: specific types	Colorectal cancer	9 (2.8%)	282 (0.97%)	0.004221	0.0433825	ko05210
human diseases	infectious diseases: Viral	Measles	14 (4.36%)	399 (1.37%)	0.000152327	0.00281806	ko05162
human diseases	infectious diseases: Viral	Influenza A	18 (5.61%)	575 (1.97%)	7.81816e-05	0.00160707	ko05164
genetic information processing	folding, sorting and degradation	RNA degradation	6 (1.87%)	222 (0.76%)	0.0366952	0.19521	ko03018
genetic information processing	folding, sorting and degradation	Protein processing in endoplasmic reticulum	13 (4.05%)	563 (1.93%)	0.0100219	0.0766055	ko04141
environmental information processing	signal transduction	MAPK signaling pathway	18 (5.61%)	1030 (3.53%)	0.0369316	0.19521	ko04010
environmental information processing	signal transduction	Jak-STAT signaling pathway	10 (3.12%)	387 (1.33%)	0.011074	0.0769676	ko04630

## Sheet: gonad
1st	2nd	Pathway	DEGs with pathway annotation (502)	All genes with pathway annotation (29195)	Pvalue	Qvalue	Pathway ID
organismal systems	immune system	Fc epsilon RI signaling pathway	9 (1.79%)	266 (0.91%)	0.0415701	0.545954	ko04664
organismal systems	immune system	Complement and coagulation cascades	9 (1.79%)	219 (0.75%)	0.0139764	0.323273	ko04610
organismal systems	digestive system	Fat digestion and absorption	6 (1.2%)	110 (0.38%)	0.0119765	0.323273	ko04975
organismal systems	development	Dorso-ventral axis formation	7 (1.39%)	132 (0.45%)	0.00797293	0.261778	ko04320
organismal systems	digestive system	Pancreatic secretion	16 (3.19%)	444 (1.52%)	0.00468378	0.184541	ko04972
organismal systems	immune system	Antigen processing and presentation	9 (1.79%)	158 (0.54%)	0.00171631	0.112704	ko04612
organismal systems	endocrine system	GnRH signaling pathway	18 (3.59%)	450 (1.54%)	0.000894086	0.111392	ko04912
metabolism	lipid metabolism	alpha-Linolenic acid metabolism	3 (0.6%)	41 (0.14%)	0.0332577	0.503982	ko00592
metabolism	metabolism	Metabolic pathways	65 (12.95%)	2975 (10.19%)	0.0264036	0.43346	ko01100
metabolism	lipid metabolism	Arachidonic acid metabolism	5 (1%)	95 (0.33%)	0.0241765	0.43298	ko00590
metabolism	lipid metabolism	Linoleic acid metabolism	4 (0.8%)	55 (0.19%)	0.0147688	0.323273	ko00591
metabolism	lipid metabolism	Ether lipid metabolism	7 (1.39%)	93 (0.32%)	0.00113088	0.111392	ko00565
human diseases	cancers: overview	Pathways in cancer	34 (6.77%)	1351 (4.63%)	0.0178034	0.350728	ko05200
genetic information processing	transcription	Spliceosome	13 (2.59%)	431 (1.48%)	0.0369695	0.520214	ko03040
environmental information processing	signaling molecules and interaction	Cell adhesion molecules (CAMs)	18 (3.59%)	505 (1.73%)	0.00314052	0.15467	ko04514
