# Supplementary material for: Growth Hormone Overexpression Disrupts Reproductive Status Through Actions on Leptin
Source: Front Endocrinol (Lausanne). 2018 Mar 27;9:131. doi: 10.3389/fendo.2018.00131 (PMC5880896; doi:10.3389/fendo.2018.00131)
Supplement: Supplementary file 5 [file data_sheet_5.xlsx]

## Sheet: hypo2
GeneID	WHFA-RPKM	THFA-RPKM	log2 Ratio(THFA/WHFA)	Up-Down-Regulation(THFA/WHFA)	WHMA-RPKM	THMA-RPKM	log2 Ratio(THMA/WHMA)	Up-Down-Regulation(THMA/WHMA)	Gene symbol	Description	Pathway	GO Component	GO Function	GO Process
Unigene0003557	98.6714	43.8015	-1.17165	Down	146.381	58.9327	-1.31259	Down	cyp19b	Cyprinus carpio aromatase (cyp19b) mRNA, complete cds	ko01100//Metabolic pathways;ko00140//Steroid hormone biosynthesis	-	GO:0046914//transition metal ion binding;GO:0016712//oxidoreductase activity, acting on paired donors, with incorporation or reduction of molecular oxygen, reduced flavin or flavoprotein as one donor, and incorporation of one atom of oxygen;GO:0046906//tetrapyrrole binding	GO:0044710
Unigene0033544	36.6159	100.667	1.45905	Up	24.0732	79.568	1.72476	Up	ing3	PREDICTED: ING (mammalian INhibitor of Growth) homolog family member (ing-3)-like [Saccoglossus kowalevskii]	-	-	-	-
Unigene0036464	19.3079	42.5722	1.14072	Up	12.5035	41.6898	1.73736	Up	stat2	signal transducer and activator of transcription 2 [Danio rerio]	ko05200//Pathways in cancer;ko04062//Chemokine signaling pathway;ko05160//Hepatitis C;ko05145//Toxoplasmosis;ko05162//Measles;ko04630//Jak-STAT signaling pathway;ko04920//Adipocytokine signaling pathway;ko05212//Pancreatic cancer;ko05221//Acute myeloid leukemia	GO:0043231//intracellular membrane-bounded organelle	GO:0003676//nucleic acid binding;GO:0046872//metal ion binding;GO:0060089;GO:0001071//nucleic acid binding transcription factor activity	GO:0007154//cell communication;GO:0006351//transcription, DNA-templated
Unigene0004272	16.5036	0.97441	-4.08211	Down	34.9064	17.4274	-1.00213	Down	apo	Cyprinus carpio isolate a 14 kDa apolipoprotein mRNA, complete cds	-	-	-	-
Unigene0052341	11.3348	50.5094	2.1558	Up	5.55017	100.085	4.17255	Up	cst1	Calsyntenin 1 [Danio rerio]	ko03013//RNA transport;ko04110//Cell cycle;ko04142//Lysosome;ko04114//Oocyte meiosis;ko04914//Progesterone-mediated oocyte maturation	GO:0016021//integral component of membrane	GO:0005509//calcium ion binding	GO:0007156//homophilic cell adhesion
Unigene0001264	9.43742	19.109	1.01779	Up	7.75368	22.586	1.54248	Up	nr1d2	nuclear receptor subfamily 1 group D member 1 [Danio rerio]	ko04710//Circadian rhythm - mammal	-	-	-
Unigene0000882	9.43618	0.711138	-3.73	Down	23.6897	0.348991	-6.08493	Down	slα	Cyprinus carpio somatolactin alpha mRNA, complete cds	ko04080//Neuroactive ligand-receptor interaction;ko04060//Cytokine-cytokine receptor interaction;ko04630//Jak-STAT signaling pathway	-	GO:0005102//receptor binding	-
Unigene0013301	8.76268	20.9287	1.25604	Up	3.95489	19.6318	2.31148	Up	stat2	STAT2 [Carassius auratus]	ko05200//Pathways in cancer;ko04062//Chemokine signaling pathway;ko05152//Tuberculosis;ko05164//Influenza A;ko04380//Osteoclast differentiation;ko05160//Hepatitis C;ko05145//Toxoplasmosis;ko05162//Measles;ko04630//Jak-STAT signaling pathway;ko05212//Pancreatic cancer;ko04620//Toll-like receptor signaling pathway;ko05140//Leishmaniasis	-	-	-
Unigene0010054	5.88193	12.425	1.07888	Up	1.61801	10.5666	2.70721	Up	stat1	signal transducer and activator of transcription 1 [Carassius auratus]	ko05200//Pathways in cancer;ko04062//Chemokine signaling pathway;ko05152//Tuberculosis;ko05164//Influenza A;ko04380//Osteoclast differentiation;ko05160//Hepatitis C;ko05145//Toxoplasmosis;ko05162//Measles;ko04630//Jak-STAT signaling pathway;ko05212//Pancreatic cancer;ko04620//Toll-like receptor signaling pathway;ko05140//Leishmaniasis	-	-	-
Unigene0026879	2.29162	10.1736	2.15039	Up	3.18526	6.6303	1.05767	Up	per2	Per2 protein [Danio rerio]	ko04710//Circadian rhythm - mammal;ko04711//Circadian rhythm - fly	-	GO:0004871//signal transducer activity	GO:0043153//entrainment of circadian clock by photoperiod;GO:0042542//response to hydrogen peroxide;GO:0007165//signal transduction;GO:0006355//regulation of transcription, DNA-templated;GO:0009411//response to UV
Unigene0016962	2.26893	9.51455	2.06812	Up	2.48865	11.4684	2.20423	Up	irs2	PREDICTED: insulin receptor substrate 2 [Danio rerio]	ko04910//Insulin signaling pathway;ko04722//Neurotrophin signaling pathway;ko04920//Adipocytokine signaling pathway;ko04930//Type II diabetes mellitus;ko04960//Aldosterone-regulated sodium reabsorption	GO:0005829//cytosol;GO:0005886//plasma membrane	GO:0043548//phosphatidylinositol 3-kinase binding;GO:0005158//insulin receptor binding;GO:0019904//protein domain specific binding;GO:0019901//protein kinase binding;GO:0019903//protein phosphatase binding	GO:0032024//positive regulation of insulin secretion;GO:0002053//positive regulation of mesenchymal cell proliferation;GO:0031325//positive regulation of cellular metabolic process;GO:0033673//negative regulation of kinase activity;GO:0009749//response to glucose;GO:0007420//brain development;GO:0002903//negative regulation of B cell apoptotic process;GO:0044281//small molecule metabolic process;…
Unigene0045712	1.86391	13.1429	2.81788	Up	1.72005	6.81224	1.98568	Up	stat1	signal transducer and activator of transcription 1 [Carassius auratus]	ko05200//Pathways in cancer;ko04062//Chemokine signaling pathway;ko05152//Tuberculosis;ko05164//Influenza A;ko04380//Osteoclast differentiation;ko05160//Hepatitis C;ko05145//Toxoplasmosis;ko05162//Measles;ko04630//Jak-STAT signaling pathway;ko05212//Pancreatic cancer;ko04620//Toll-like receptor signaling pathway;ko05140//Leishmaniasis	GO:0043231//intracellular membrane-bounded organelle	GO:0003676//nucleic acid binding;GO:0046872//metal ion binding;GO:0060089;GO:0001071//nucleic acid binding transcription factor activity	GO:0007154//cell communication;GO:0006351//transcription, DNA-templated
Unigene0031011	0.465349	10.1336	4.44469	Up	0.382809	6.58592	4.10469	Up	ccne2	PREDICTED: G1/S-specific cyclin-E2 isoform X1 [Danio rerio]	ko05200//Pathways in cancer;ko04110//Cell cycle;ko05162//Measles;ko04114//Oocyte meiosis;ko05215//Prostate cancer;ko05222//Small cell lung cancer;ko04115//p53 signaling pathway	GO:0031981//nuclear lumen;GO:0044444//cytoplasmic part	GO:0019900//kinase binding	GO:0044238;GO:0051726//regulation of cell cycle;GO:0044260;GO:0044772//mitotic cell cycle phase transition

## Sheet: liver2
GeneID	WLFA-RPKM	TLFA-RPKM	log2 Ratio(TLFA/WLFA)	Up-Down-Regulation(TLFA/WLFA)	WML20A-RPKM	TML26A-RPKM	log2 Ratio(TML26A/WML20A)	Up-Down-Regulation(TML26A/WML20A)	Gene Symbol	Description	Pathway	GO Component	GO Function	GO Process
Unigene0034908	3001.64	1460.73	-1.03906	Down	2440.71	1198.63	-1.02591	Down	cel.2	Cel.2 protein [Danio rerio]	ko01100//Metabolic pathways;ko04972//Pancreatic secretion;ko00561//Glycerolipid metabolism;ko04975//Fat digestion and absorption;ko00100//Steroid biosynthesis	-	-	-
Unigene0019837	1191.29	450.276	-1.40364	Down	1119.61	509.784	-1.13504	Down	ferritin heavy	ferritin heavy chain [Danio rerio]	ko04978//Mineral absorption;ko00860//Porphyrin and chlorophyll metabolism	-	GO:0005506//iron ion binding;GO:0003824//catalytic activity	GO:0046916//cellular transition metal ion homeostasis;GO:0044710;GO:0000041//transition metal ion transport
Unigene0031729	1053.91	427.191	-1.3028	Down	936.861	428.829	-1.12743	Down	cel	PREDICTED: bile salt-activated lipase [Danio rerio]	ko01100//Metabolic pathways;ko04972//Pancreatic secretion;ko00561//Glycerolipid metabolism;ko04975//Fat digestion and absorption;ko00100//Steroid biosynthesis	-	-	-
Unigene0050060	725.538	107.954	-2.74864	Down	72.5092	34.0626	-1.08998	Down	apoA-i-2	apolipoprotein-A-I-2 [Hemibarbus mylodon]	ko01100//Metabolic pathways;ko03320//PPAR signaling pathway;ko05143//African trypanosomiasis;ko04975//Fat digestion and absorption;ko04977//Vitamin digestion and absorption;ko00565//Ether lipid metabolism	GO:0031988//membrane-bounded vesicle;GO:0031981//nuclear lumen;GO:0044444//cytoplasmic part;GO:0016020//membrane	GO:0052689//carboxylic ester hydrolase activity;GO:0046983//protein dimerization activity	GO:0007417//central nervous system development;GO:0006629//lipid metabolic process;GO:0019538//protein metabolic process;GO:0048232//male gamete generation;GO:0010876//lipid localization;GO:0051234//establishment of localization;GO:0010508//positive regulation of autophagy
Unigene0067889	541.238	107.861	-2.32709	Down	301.095	79.9676	-1.91273	Down	g0s2	lymphocyte G0/G1 switch protein 2 [Salmo salar]	-	-	-	GO:0007166//cell surface receptor signaling pathway;GO:0097190//apoptotic signaling pathway
Unigene0010495	508.897	245.677	-1.05061	Down	473.834	155.743	-1.60522	Down	ddit4	DNA damage-inducible transcript 4 protein [Danio rerio]	ko04150//mTOR signaling pathway	GO:0044424	-	GO:0035556//intracellular signal transduction;GO:0044237//cellular metabolic process;GO:0006950//response to stress
Unigene0026696	413.058	1716.29	2.05488	Up	108.505	1020.65	3.23366	Up	desaturase	Cyprinus carpio isolate CCHLJ_U5 desaturase mRNA, complete cds	ko03320//PPAR signaling pathway;ko01040//Biosynthesis of unsaturated fatty acids	GO:0031224//intrinsic component of membrane;GO:0043231//intracellular membrane-bounded organelle	GO:0046914//transition metal ion binding;GO:0016215	GO:0006631//fatty acid metabolic process
Unigene0052041	370.871	127.138	-1.54452	Down	276.7	50.3765	-2.4575	Down	ddit4	DNA damage-inducible transcript 4 protein [Danio rerio]	ko04150//mTOR signaling pathway	GO:0044424	-	GO:0003002//regionalization;GO:0035556//intracellular signal transduction;GO:0044237//cellular metabolic process;GO:0006950//response to stress
Unigene0065760	317.4	0.957471	-8.37286	Down	211.333	2.44845	-6.4315	Down	peptidylprolyl isomerase	peptidylprolyl isomerase A (cyclophilin A) [Danio rerio]	ko04020//Calcium signaling pathway;ko05016//Huntington's disease;ko05145//Toxoplasmosis;ko05012//Parkinson's disease	-	GO:0003755//peptidyl-prolyl cis-trans isomerase activity	GO:0006457//protein folding
Unigene0006869	290.299	781.724	1.42912	Up	283.877	813.766	1.51935	Up	prostaglandin d2	prostaglandin D2 synthase, brain precursor [Danio rerio]	ko01100//Metabolic pathways;ko00590//Arachidonic acid metabolism	-	-	-
Unigene0036012	256.378	118.131	-1.11788	Down	314.811	93.1245	-1.75725	Down	coenzyme q-binding protein coq10	coenzyme Q-binding protein COQ10 homolog, mitochondrial [Danio rerio]	-	-	-	-
Unigene0073134	255.95	1451.41	2.50352	Up	589.449	3110.35	2.39964	Up	ribonuclease like 2	ribonuclease like 2 precursor [Danio rerio]	-	-	GO:0016787//hydrolase activity	-
Unigene0038930	224.64	88.7496	-1.3398	Down	292.718	79.0975	-1.88781	Down	map kinase-interacting serine/threonine kinase 2	MAP kinase-interacting serine/threonine kinase 2b [Danio rerio]	ko04010//MAPK signaling pathway;ko04910//Insulin signaling pathway	-	-	-
Unigene0009509	223.053	95.3378	-1.22626	Down	308.118	137.195	-1.16725	Down	1,25-dihydroxyvitamin d(3) 24	1,25-dihydroxyvitamin D(3) 24-hydroxylase, mitochondrial [Danio rerio]	ko01100//Metabolic pathways;ko00100//Steroid biosynthesis	-	-	-
Unigene0059487	220.132	79.2523	-1.47384	Down	320.157	87.6979	-1.86817	Down	predicted: coiled-coil domain-containing glutamate-rich protein 1	PREDICTED: coiled-coil domain-containing glutamate-rich protein 1 [Danio rerio]	-	-	-	-
Unigene0040626	208.893	103.37	-1.01494	Down	176.625	84.8755	-1.05727	Down	CEBPb	CCAAT/enhancer binding protein beta [Danio rerio]	ko05152//Tuberculosis	-	-	-
Unigene0047827	206.115	49.4235	-2.06018	Down	149.389	60.6104	-1.30144	Down	glycogen synthase	glycogen [starch] synthase, liver [Danio rerio]	ko04910//Insulin signaling pathway;ko00500//Starch and sucrose metabolism	-	-	-
Unigene0028673	186.571	79.3019	-1.2343	Down	207.523	79.6954	-1.3807	Down	carbonic anhydrase 5b	carbonic anhydrase 5B, mitochondrial [Danio rerio]	ko04972//Pancreatic secretion;ko04971//Gastric acid secretion;ko04976//Bile secretion;ko04964//Proximal tubule bicarbonate reclamation;ko04966//Collecting duct acid secretion	GO:0043231//intracellular membrane-bounded organelle	GO:0046914//transition metal ion binding;GO:0016836//hydro-lyase activity	GO:0044237//cellular metabolic process
Unigene0025791	184.391	8.42081	-4.45267	Down	320.006	5.75979	-5.79594	Down	lectinC	PREDICTED: nattectin-like [Oreochromis niloticus]	-	-	-	-
Unigene0040984	183.724	61.2013	-1.58591	Down	164.703	52.0701	-1.66134	Down	znf395	zinc finger protein 395a [Danio rerio]	-	-	-	-
Unigene0032575	181.569	75.3038	-1.26972	Down	164.841	68.0194	-1.27706	Down	mcl1	Mcl1b [Danio rerio]	-	GO:0044424	-	GO:0042981//regulation of apoptotic process;GO:0051716//cellular response to stimulus
Unigene0009259	178.853	685.591	1.93857	Up	167.923	772.534	2.2018	Up	CD59	PREDICTED: CD59 glycoprotein-like [Danio rerio]	ko04610//Complement and coagulation cascades;ko04640//Hematopoietic cell lineage	GO:0005576//extracellular region;GO:0005886//plasma membrane	GO:0055102//lipase inhibitor activity	GO:0051704;GO:0002684//positive regulation of immune system process;GO:0060548//negative regulation of cell death
Unigene0054739	157.003	38.5556	-2.02578	Down	226.043	24.881	-3.18348	Down	predicted: protein phosphatase 1 regulatory subunit 3	PREDICTED: protein phosphatase 1 regulatory subunit 3G-like [Danio rerio]	ko04910//Insulin signaling pathway	-	-	-
Unigene0063281	156.525	27.3468	-2.51695	Down	46.1937	13.9319	-1.7293	Down	znf36	Zinc finger protein 36, C3H type-like 2 [Danio rerio]	-	GO:0044444//cytoplasmic part	GO:0043169//cation binding	GO:0016070//RNA metabolic process;GO:0034645//cellular macromolecule biosynthetic process;GO:0043487//regulation of RNA stability
Unigene0060619	136.076	62.6274	-1.11954	Down	102.622	46.2264	-1.15056	Down	predicted: nucleosome assembly protein 1, like 1 isoform x1	PREDICTED: nucleosome assembly protein 1, like 1 isoform X1 [Danio rerio]	-	GO:0043231//intracellular membrane-bounded organelle	-	GO:0034728//nucleosome organization;GO:0009620//response to fungus
Unigene0024309	120.712	292.429	1.27652	Up	37.9819	159.574	2.07085	Up	fabp7	fatty acid binding protein 7, brain, a [Danio rerio]	ko03320//PPAR signaling pathway	-	-	-
Unigene0065516	113.114	27.5138	-2.03956	Down	67.5821	16.7038	-2.01646	Down	cbp/p300-interacting transactivator with glu/asp-rich carboxy-terminal domain 3	Cbp/p300-interacting transactivator with Glu/Asp-rich carboxy-terminal domain 3b [Ctenopharyngodon idella]	-	-	-	-
Unigene0059050	111.607	39.1506	-1.51132	Down	41.1355	19.2468	-1.09576	Down	phosphoenolpyruvate carboxykinase	phosphoenolpyruvate carboxykinase, cytosolic [Danio rerio]	ko01100//Metabolic pathways;ko04910//Insulin signaling pathway;ko04920//Adipocytokine signaling pathway;ko03320//PPAR signaling pathway;ko00010//Glycolysis / Gluconeogenesis;ko04964//Proximal tubule bicarbonate reclamation;ko00620//Pyruvate metabolism;ko00020//Citrate cycle (TCA cycle)	-	GO:0016772//transferase activity, transferring phosphorus-containing groups;GO:0032550;GO:0043168//anion binding;GO:0004611//phosphoenolpyruvate carboxykinase activity;GO:0046914//transition metal ion binding;GO:0000166//nucleotide binding	GO:0006473//protein acetylation;GO:0006090//pyruvate metabolic process;GO:0043434//response to peptide hormone;GO:0006796//phosphate-containing compound metabolic process;GO:0006006//glucose metabolic process;GO:0009746
Unigene0059141	90.5074	16.9694	-2.4151	Down	109.862	21.0732	-2.38221	Down	D3	type III iodothyronine deiodinase [Danio rerio]	-	GO:0044464;GO:0016020//membrane	GO:0016491//oxidoreductase activity	GO:0009058//biosynthetic process;GO:0044710
Unigene0052050	74.5203	234.258	1.65239	Up	141.937	291.967	1.04056	Up	basic protein n23	basic protein N23 [Pinctada fucata]	-	-	-	-
Unigene0009736	72.7556	21.3659	-1.76775	Down	105.676	26.312	-2.00586	Down	predicted: protein fam13a isoform x3	PREDICTED: protein FAM13A isoform X3 [Danio rerio]	-	-	-	-
Unigene0000207	68.5466	146.715	1.09786	Up	119.701	266.329	1.15378	Up	selenoprotein p, plasma, 1a [danio rerio] >gi|166796357|gb|aai59241.1| selenoprotein p, plasma, 1	Selenoprotein P, plasma, 1a [Danio rerio] >gi|166796357|gb|AAI59241.1| Selenoprotein P, plasma, 1a [Danio rerio]	ko04950//Maturity onset diabetes of the young	-	-	-
Unigene0006009	68.4589	32.4628	-1.07645	Down	141.319	18.4883	-2.93427	Down	hsp70	Cyprinus carpio hsp70 protein mRNA, complete cds	ko04010//MAPK signaling pathway;ko04144//Endocytosis;ko05164//Influenza A;ko04141//Protein processing in endoplasmic reticulum;ko03040//Spliceosome;ko05145//Toxoplasmosis;ko05162//Measles;ko05020//Prion diseases;ko04612//Antigen processing and presentation	-	GO:0032550	GO:0050896//response to stimulus
Unigene0064224	56.1242	2773.01	5.62669	Up	51.8982	984.95	4.24629	Up	saa	Cyprinus carpio mRNA for serum amyloid A protein, complete cds	-	GO:0034358//plasma lipoprotein particle	-	GO:0002526//acute inflammatory response
Unigene0044502	55.9687	0.125702	-8.79847	Down	519.944	1.37763	-8.56003	Down	predicted: paired box protein pax-3	PREDICTED: paired box protein Pax-3 [Danio rerio]	-	-	-	-
Unigene0058355	29.1136	141.571	2.28175	Up	40.2212	192.015	2.25519	Up	ANGPTL3	PREDICTED: angiopoietin-related protein 3 isoform X1 [Danio rerio]	-	-	-	-
Unigene0006568	23.1813	78.8018	1.76527	Up	56.5164	138.461	1.29274	Up	nephrosin	CCU62621 Cyprinus carpio nephrosin precursor mRNA, complete cds	-	-	GO:0046914//transition metal ion binding;GO:0004175//endopeptidase activity	GO:0016485//protein processing
Unigene0026171	23.0235	8.58354	-1.42346	Down	130.874	6.87442	-4.2508	Down	c-fos	CCU81505 Cyprinus carpio c-fos transcription factor mRNA, complete cds	ko05200//Pathways in cancer;ko04010//MAPK signaling pathway;ko04725//Cholinergic synapse;ko04380//Osteoclast differentiation;ko04660//T cell receptor signaling pathway;ko05142//Chagas disease (American trypanosomiasis);ko04662//B cell receptor signaling pathway;ko05210//Colorectal cancer;ko04620//Toll-like receptor signaling pathway;ko05133//Pertussis;ko05140//Leishmaniasis;ko05323//Rheumatoid ar…	GO:0043231//intracellular membrane-bounded organelle	GO:0001071//nucleic acid binding transcription factor activity;GO:0003677//DNA binding	GO:0044763;GO:0051716//cellular response to stimulus;GO:0006351//transcription, DNA-templated;GO:0042221//response to chemical;GO:0050794//regulation of cellular process
Unigene0037642	16.6704	79.7983	2.25907	Up	21.6668	101.428	2.2269	Up	slc13a5(Na+/citrate cotransporter)	PREDICTED: solute carrier family 13, member 5 isoform X3 [Danio rerio]	-	-	-	-
Unigene0060330	12.2553	86.4431	2.81834	Up	19.4064	124.825	2.68531	Up	ANGPTL3	PREDICTED: angiopoietin-related protein 3 isoform X1 [Danio rerio]	-	-	-	-
Unigene0063469	7.73881	72.1205	3.22022	Up	13.748	102.098	2.89266	Up	cytosolic 10	cytosolic 10-formyltetrahydrofolate dehydrogenase [Danio rerio]	ko00670//One carbon pool by folate	-	-	-
Unigene0070593	6.21411	19.1852	1.62637	Up	8.36263	21.1261	1.337	Up	erβ1	estrogen receptor beta1 [Cyprinus carpio]	-	GO:0043231//intracellular membrane-bounded organelle;GO:0031224//intrinsic component of membrane	GO:0004879//ligand-activated sequence-specific DNA binding RNA polymerase II transcription factor activity;GO:0046914//transition metal ion binding;GO:0008289//lipid binding;GO:0003677//DNA binding;GO:0001071//nucleic acid binding transcription factor activity	GO:0010468//regulation of gene expression;GO:0006351//transcription, DNA-templated
Unigene0056040	1.4495	9.58903	2.72583	Up	3.40011	17.3522	2.35146	Up	ho	heme oxygenase 1 [Danio rerio] >gi|169158082|emb|CAQ14965.1| heme oxygenase (decycling) 1 [Danio rerio]	ko04978//Mineral absorption;ko00860//Porphyrin and chlorophyll metabolism	-	GO:0004392//heme oxygenase (decyclizing) activity	GO:0006788//heme oxidation;GO:0042221//response to chemical;GO:0001666//response to hypoxia
Unigene0042278	15.1533	4.34851	-1.80104	Down	13.1026	5.40117	-1.27851	Down	leptinI	Cyprinus carpio mRNA for leptin-I (ob1 gene)	ko04080//Neuroactive ligand-receptor interaction;ko04060//Cytokine-cytokine receptor interaction;ko04630//Jak-STAT signaling pathway;ko04920//Adipocytokine signaling pathway	-	GO:0005102//receptor binding	GO:0007154//cell communication
Unigene0004520	31.0363	6.8212	-2.18586	Down	22.9232	4.69899	-2.28639	Down	preproghrelin	preproghrelin [Cyprinus carpio]	-	-	GO:0005179//hormone activity	GO:0030072//peptide hormone secretion;GO:0007166//cell surface receptor signaling pathway
Unigene0052990	11.3538	2.77424	-2.03301	Down	8.92021	1.54434	-2.53009	Down	epo	Cyprinus carpio erythropoietin (Epo) mRNA, complete cds	ko04060//Cytokine-cytokine receptor interaction;ko04630//Jak-STAT signaling pathway;ko04640//Hematopoietic cell lineage	GO:0044464	GO:0005126//cytokine receptor binding	GO:0031325//positive regulation of cellular metabolic process;GO:0051716//cellular response to stimulus;GO:0048534;GO:0019538//protein metabolic process;GO:0042981//regulation of apoptotic process;GO:0080090//regulation of primary metabolic process;GO:0034645//cellular macromolecule biosynthetic process;GO:0048523//negative regulation of cellular process;GO:0010604
Unigene0069192	203.603	49.8485	-2.03014	Down	325.209	34.4873	-3.23723	Down	igfbp1	insulin-like growth factor binding protein-1 [Cyprinus carpio]	-	-	-	-
Unigene0029803	83.2984	15.723	-2.40542	Down	128.793	10.0901	-3.67404	Down	igfbp1	Cyprinus carpio insulin-like growth factor binding protein-1 mRNA, complete cds	-	-	GO:0005520//insulin-like growth factor binding	GO:0016049//cell growth

## Sheet: pituitary2
GeneID	WPFA-RPKM	TPFA-RPKM	log2 Ratio(TPFA/WPFA)	Up-Down-Regulation(TPFA/WPFA)	WPMA-RPKM	TPMA-RPKM	log2 Ratio(TPMA/WPMA)	Up-Down-Regulation(TPMA/WPMA)	Gene symbol	Description	Pathway	GO Component	GO Function	GO Process
Unigene0058519	50807.1	24905.6	-1.02856	Down	47735.5	23500.6	-1.02236	Down	gh	Cyprinus carpio growth hormone (GH) mRNA, complete cds
Unigene0000882	8701.1	22437	1.36661	Up	10595.4	27853.8	1.39444	Up	slα	Cyprinus carpio somatolactin alpha mRNA, complete cds	ko04080//Neuroactive ligand-receptor interaction;ko04060//Cytokine-cytokine receptor interaction;ko04630//Jak-STAT signaling pathway	-	GO:0005102//receptor binding	-
Unigene0029803	55.0735	2.82529	-4.28488	Down	5.2144	2.27998	-1.19348	Down	igfbp1	Cyprinus carpio insulin-like growth factor binding protein-1 mRNA, complete cds	-	-	GO:0005520//insulin-like growth factor binding	GO:0016049//cell growth
Unigene0036057	0.226387	5.60823	4.63069	Up	1.2026	15.7497	3.7111	Up	preprosstI	preprosomatostatin I [Ctenopharyngodon idella]
Unigene0003718	5.02645	15.1658	1.59321	Up	8.07883	14.3214	0.825953	Up	socs1	suppressor of cytokine signaling 1 [Ctenopharyngodon idella]	socs1	ko04910//Insulin signaling pathway;ko04120//Ubiquitin mediated proteolysis;ko04380//Osteoclast differentiation;ko05145//Toxoplasmosis;ko04630//Jak-STAT signaling pathway;ko04930//Type II diabetes mellitus	GO:0044424	-	GO:0001959//regulation of cytokine-mediated signaling pathway;GO:0007259//JAK-STAT cascade;GO:0032446//protein modification by small protein conjugation
Unigene0070549	6.05174	23.6567	1.96683	Up	6.36587	19.3083	1.60079	Up	lepRl	leptin receptor long isoform [Carassius carassius]	ko04080//Neuroactive ligand-receptor interaction;ko04060//Cytokine-cytokine receptor interaction;ko04630//Jak-STAT signaling pathway;ko04920//Adipocytokine signaling pathway	-	-	-
Unigene0008926	12.8545	29.4593	1.19645	Up	7.9176	28.489	1.84727	Up	clock1a	clock 1a [Phreatichthys andruzzii]	ko04710//Circadian rhythm - mammal;ko04711//Circadian rhythm - fly	GO:0043231//intracellular membrane-bounded organelle;GO:0035770//ribonucleoprotein granule;GO:0043234//protein complex;GO:0044444//cytoplasmic part	GO:0005515//protein binding;GO:0060089;GO:0000977//RNA polymerase II regulatory region sequence-specific DNA binding;GO:0001076//RNA polymerase II transcription factor binding transcription factor activity;GO:0000981//sequence-specific DNA binding RNA polymerase II transcription factor activity;GO:0008080//N-acetyltransferase activity	GO:0042633//hair cycle;GO:0006366//transcription from RNA polymerase II promoter;GO:0016570//histone modification;GO:0051091//positive regulation of sequence-specific DNA binding transcription factor activity;GO:0006974//cellular response to DNA damage stimulus;GO:0006511//ubiquitin-dependent protein catabolic process;GO:0007154//cell communication;GO:0030073//insulin secretion;GO:0048232//male g…
Unigene0026879	10.5482	23.0567	1.12819	Up	8.07543	19.1104	1.24275	Up	per2	Per2 protein [Danio rerio]	ko04710//Circadian rhythm - mammal;ko04711//Circadian rhythm - fly	-	GO:0004871//signal transducer activity	GO:0043153//entrainment of circadian clock by photoperiod;GO:0042542//response to hydrogen peroxide;GO:0007165//signal transduction;GO:0006355//regulation of transcription, DNA-templated;GO:0009411//response to UV
Unigene0017717	10.563	29.3452	1.47411	Up	6.54989	35.2106	2.42647	Up	clock2	clock 2, partial [Phreatichthys andruzzii]	ko04710//Circadian rhythm - mammal;ko04711//Circadian rhythm - fly	-	-	-
Unigene0009825	4.79816	16.2337	1.75844	Up	2.83205	11.4618	2.01691	Up	clock1a	clock 1a [Phreatichthys andruzzii]	ko04710//Circadian rhythm - mammal;ko04711//Circadian rhythm - fly	GO:0005667//transcription factor complex;GO:0005737//cytoplasm	GO:0004871//signal transducer activity;GO:0003677//DNA binding;GO:0003700//sequence-specific DNA binding transcription factor activity;GO:0046982//protein heterodimerization activity;GO:0004402//histone acetyltransferase activity	GO:0009648//photoperiodism;GO:0045944//positive regulation of transcription from RNA polymerase II promoter;GO:0009266//response to temperature stimulus;GO:0032922//circadian regulation of gene expression;GO:0007165//signal transduction
Unigene0005261	15.2467	6.90378	-1.14304	Down	19.8661	6.39319	-1.6357	Down	cyclinG2	cyclin-G2 [Danio rerio]	ko04115//p53 signaling pathway	-	-	-
Unigene0044557	4.31246	10.2215	1.24503	Up	2.54537	7.87084	1.62864	Up	ho	heme oxygenase [Ictalurus furcatus]	ko04978//Mineral absorption;ko00860//Porphyrin and chlorophyll metabolism	-	GO:0004620//phospholipase activity;GO:0016705//oxidoreductase activity, acting on paired donors, with incorporation or reduction of molecular oxygen	GO:0006950//response to stress;GO:0055114//oxidation-reduction process;GO:0009410//response to xenobiotic stimulus
Unigene0053436	10.3311	35.1194	1.76527	Up	10.2931	26.0432	1.33922	Up	grik4	PREDICTED: glutamate receptor ionotropic, kainate 4 [Danio rerio]	ko04080//Neuroactive ligand-receptor interaction;ko04724//Glutamatergic synapse	-	-	-
Unigene0062316	8.85474	29.0601	1.71452	Up	3.61828	25.8871	2.83886	Up	grik4	PREDICTED: glutamate receptor ionotropic, kainate 4 [Danio rerio]	ko04080//Neuroactive ligand-receptor interaction;ko04724//Glutamatergic synapse	-	-	-
Unigene0047656	14.2814	30.6815	1.10324	Up	10.8897	23.7033	1.12213	Up	connexin43	Cyprinus carpio connexin 43 mRNA, complete cds	ko04540//Gap junction;ko05412//Arrhythmogenic right ventricular cardiomyopathy (ARVC)	GO:0031224//intrinsic component of membrane;GO:0005921//gap junction	GO:0060089;GO:0022829//wide pore channel activity	GO:0044767;GO:0007249//I-kappaB kinase/NF-kappaB signaling
Unigene0035805	0.883356	11.4735	3.69917	Up	1.60327	29.7318	4.21291	Up	zp2	C.carpio mRNA for ZP2 (clone c692)	-	-	-	-
Unigene0062740	13.0484	3.86659	-1.75475	Down	22.8839	2.77498	-3.04378	Down	gnrhr2	gonadotropin releasing hormone receptor 2 [Danio rerio]	ko04080//Neuroactive ligand-receptor interaction;ko04912//GnRH signaling pathway	GO:0031224//intrinsic component of membrane	GO:0004930//G-protein coupled receptor activity	GO:0007166//cell surface receptor signaling pathway
Unigene0067895	30614.9	10744.7	-1.5106	Down	23396.3	10387.7	-1.1714	Down	fshβ	Carp gonadotropin type I mRNA, complete cds	ko04080//Neuroactive ligand-receptor interaction;ko04912//GnRH signaling pathway;ko05320//Autoimmune thyroid disease	-	GO:0005102//receptor binding	-
Unigene0033528	6360.79	1933.94	-1.71766	Down	7431.39	2508.3	-1.56693	Down	lhβ	Carp gonadotropin type II mRNA, complete cds	ko01100//Metabolic pathways;ko04080//Neuroactive ligand-receptor interaction;ko00230//Purine metabolism;ko04912//GnRH signaling pathway;ko00240//Pyrimidine metabolism;ko03020//RNA polymerase	-	GO:0005102//receptor binding	-
Unigene0003557	88.3671	16.1463	-2.4523	Down	134.644	13.1259	-3.35866	Down	cyp19b	Cyprinus carpio aromatase (cyp19b) mRNA, complete cds	ko01100//Metabolic pathways;ko00140//Steroid hormone biosynthesis	-	GO:0046914//transition metal ion binding;GO:0016712//oxidoreductase activity, acting on paired donors, with incorporation or reduction of molecular oxygen, reduced flavin or flavoprotein as one donor, and incorporation of one atom of oxygen;GO:0046906//tetrapyrrole binding	GO:0044710
Unigene0000902	2.78356	10.0562	1.85308	Up	2.00055	8.30617	2.05379	Up	DRD1	dopamine D1A receptor [Ctenopharyngodon idella]	ko04080//Neuroactive ligand-receptor interaction;ko04020//Calcium signaling pathway;ko04540//Gap junction	GO:0016021//integral component of membrane;GO:0043231//intracellular membrane-bounded organelle	GO:0043169//cation binding;GO:0004952//dopamine neurotransmitter receptor activity	GO:0010524//positive regulation of calcium ion transport into cytosol;GO:0021766//hippocampus development;GO:0071407//cellular response to organic cyclic compound;GO:0001508//action potential;GO:0048871//multicellular organismal homeostasis;GO:0007631//feeding behavior;GO:0048167//regulation of synaptic plasticity;GO:0021782//glial cell development;GO:0002209//behavioral defense response;GO:00607…
Unigene0035715	280.623	53.2885	-2.39674	Down	342.642	44.75	-2.93674	Down	GABAR	gamma-aminobutyric acid receptor-associated protein-like [Danio rerio]	ko04140//Regulation of autophagy	-	-	-
Unigene0061404	3.75073	10.9313	1.54322	Up	3.98488	13.857	1.79801	Up	pparγC1L	PREDICTED: peroxisome proliferator-activated receptor gamma coactivator-related protein 1-like [Danio rerio]	-	-	-	-
Unigene0010239	3.01007	10.4657	1.7978	Up	1.00989	4.8985	2.27814	Up	srebp	PREDICTED: sterol regulatory element-binding protein cleavage-activating protein-like [Danio rerio]	-	-	-	-
Unigene0060321	0.350239	7.23034	4.36765	Up	1.24035	13.0855	3.39916	Up	lectinC	Cyprinus carpio mRNA for C-type lectin, complete cds	-	-	GO:0005488//binding	-
Unigene0000754	624.302	123.203	-2.34121	Down	675.433	102.246	-2.72376	Down	mcl1b	Mcl1b [Danio rerio]	-	GO:0043231//intracellular membrane-bounded organelle;GO:0043234//protein complex;GO:0044444//cytoplasmic part	GO:0051400//BH domain binding;GO:0046983//protein dimerization activity	GO:0043066//negative regulation of apoptotic process;GO:0010033//response to organic substance;GO:0080135//regulation of cellular response to stress;GO:1901099//negative regulation of signal transduction in absence of ligand
Unigene0032575	373.652	115.216	-1.69736	Down	467.976	110.91	-2.07705	Down	mcl1b	Mcl1b [Danio rerio]	-	GO:0044424	-	GO:0042981//regulation of apoptotic process;GO:0051716//cellular response to stimulus
Unigene0022140	412.635	163.615	-1.33456	Down	597.988	172.752	-1.79142	Down	EIF4EBP1	eukaryotic translation initiation factor 4E-binding protein 3-like [Danio rerio]	-	-	-	-
Unigene0023202	241.549	95.5622	-1.3378	Down	261.283	87.2478	-1.58242	Down	EIF4EBP1	eukaryotic translation initiation factor 4E-binding protein 3-like [Danio rerio] >gi|61211670|sp|Q98TT6.1|4EB3L_DANRE RecName: Full=Eukaryotic translation initiation factor 4E-binding protein 3-like; Short=4E-BP3; Short=eIF4E-binding protein 3; AltName: Full=Eukaryotic translation initiation factor 4E-1A-binding protein; Short=4E-BP; Short=eIF4E-1A-binding protein >gi|12247854|gb|AAG50053.1|AF332…	-	-	GO:0003743//translation initiation factor activity;GO:0008190//eukaryotic initiation factor 4E binding	GO:0045947//negative regulation of translational initiation
Unigene0052685	163.307	66.1131	-1.30458	Down	198.018	68.8927	-1.52321	Down	EIF4EBP1	eukaryotic translation initiation factor 4E-binding protein 3-like [Danio rerio]	-	-	GO:0008135//translation factor activity, nucleic acid binding;GO:0031369//translation initiation factor binding	GO:0006413//translational initiation
Unigene0052288	64.5033	26.572	-1.27947	Down	80.7086	24.1233	-1.74229	Down	EIF4EBP3	PREDICTED: eukaryotic translation initiation factor 4E-binding protein 3-like [Takifugu rubripes]	-	-	-	-
Unigene0038930	232.488	47.7907	-2.28236	Down	203.84	34.6029	-2.55847	Down	mknk	MAP kinase-interacting serine/threonine kinase 2b [Danio rerio]	ko04010//MAPK signaling pathway;ko04910//Insulin signaling pathway	-	-	-
Unigene0036785	211.267	80.5413	-1.39127	Down	190.334	89.5186	-1.08828	Down	CITED3b	Cbp/p300-interacting transactivator 3b [Ctenopharyngodon idella]	-	GO:0043231//intracellular membrane-bounded organelle	-	GO:0006351//transcription, DNA-templated
Unigene0012816	76.6217	34.738	-1.14124	Down	105.017	41.5173	-1.33884	Down	btg1L	B-cell translocation gene 1-like [Danio rerio]	ko03018//RNA degradation	GO:0043231//intracellular membrane-bounded organelle	GO:0005515//protein binding	GO:0001525//angiogenesis;GO:0043065//positive regulation of apoptotic process;GO:0008213;GO:0030858//positive regulation of epithelial cell differentiation;GO:0045445//myoblast differentiation;GO:0007281//germ cell development;GO:0008283//cell proliferation
Unigene0074098	73.0207	13.4072	-2.44529	Down	61.1994	8.89458	-2.78252	Down	ANGPTL4	angiopoietin-related protein 4 precursor [Danio rerio]	ko03320//PPAR signaling pathway	-	-	-
Unigene0064224	67.0938	215.116	1.68086	Up	66.0531	136.417	1.04633	Up	saa	Cyprinus carpio mRNA for serum amyloid A protein, complete cds	-	GO:0034358//plasma lipoprotein particle	-	GO:0002526//acute inflammatory response
Unigene0006456	63.6805	191.516	1.58854	Up	55.3194	198.885	1.84607	Up	LMO4	LIM domain only 4, like [Danio rerio]	-	-	-	-
Unigene0048286	36.2671	91.975	1.34258	Up	34.25	100.361	1.55102	Up	TFCP2L1	PREDICTED: transcription factor CP2-like 1 isoform X1 [Danio rerio]	-	GO:0031981//nuclear lumen	-	GO:0040007//growth;GO:0032989;GO:0010259//multicellular organismal aging;GO:0035272//exocrine system development;GO:0002064//epithelial cell development;GO:0006366//transcription from RNA polymerase II promoter
Unigene0041564	30.1968	100.641	1.73675	Up	26.0327	86.5846	1.73379	Up	kif1b	PREDICTED: kinesin-like protein KIF1B-like [Anolis carolinensis]	-	-	-	-
Unigene0048682	63565.3	22367	-1.50687	Down	55318.5	25093.5	-1.14045	Down	rad52	RAD52 motif-containing protein 1 [Danio rerio]	ko04080//Neuroactive ligand-receptor interaction;ko04060//Cytokine-cytokine receptor interaction;ko04630//Jak-STAT signaling pathway	-	GO:0043169//cation binding;GO:0005102//receptor binding	-
Unigene0033317	10.5545	95.1441	3.17226	Up	29.582	115.289	1.96247	Up	SLMO2	protein slowmo homolog 2 [Danio rerio]	-	GO:0043231//intracellular membrane-bounded organelle	-	-
Unigene0017685	6.28254	15.033	1.25872	Up	6.67474	14.6244	1.13159	Up	dynamin1	dynamin 1 [Xenopus (Silurana) tropicalis]	ko04144//Endocytosis;ko04666//Fc gamma R-mediated phagocytosis;ko05100//Bacterial invasion of epithelial cells;ko04961//Endocrine and other factor-regulated calcium reabsorption	-	-	-

## Sheet: gonad2
GeneID	GFW1A-RPKM	GFT1A-RPKM	log2 Ratio(GFT1A/GFW1A)	Up-Down-Regulation(GFT1A/GFW1A)	WGM1A-RPKM	TGM4A-RPKM	log2 Ratio(TGM4A/WGM1A)	Up-Down-Regulation(TGM4A/WGM1A)	Gene Symbol	Description	Pathway	GO Component	GO Function	GO Process
Unigene0066669	3306.05	6749.36	1.02964	Up	57.0142	398.859	2.80649	Up	cystatin	CYICYST Cyprinus carpio cystatin mRNA, complete cds	ko04970//Salivary secretion	-	-	-
Unigene0037103	552.414	162.838	-1.76231	Down	3.75763	0.880541	-2.09336	Down	perlwapin	Perlwapin precursor [Salmo salar] >gi|209737474|gb|ACI69606.1| Perlwapin [Salmo salar]	-	-	-	-
Unigene0032316	478.321	1504.96	1.65367	Up	0.001	59.8556	15.8692	Up	slpi	Antileukoproteinase precursor [Salmo salar]	-	-	-	-
Unigene0038425	388.979	798.311	1.03726	Up	0.450011	7.01639	3.9627	Up	ifi30	PREDICTED: gamma-interferon-inducible lysosomal thiol reductase-like [Danio rerio]	ko04612//Antigen processing and presentation	-	-	-
Unigene0072004	196.378	1473.29	2.90734	Up	0.001	63.7804	15.9608	Up	h2b	histone H2B.1 [Culex quinquefasciatus] >gi|167870786|gb|EDS34169.1| histone H2B.1 [Culex quinquefasciatus]	ko05322//Systemic lupus erythematosus	GO:0032991//macromolecular complex;GO:0044446;GO:0005634//nucleus	-	-
Unigene0028084	184.61	87.2708	-1.08091	Down	52.4582	25.0533	-1.06617	Down	id1	Id1 protein [Danio rerio]	ko04350//TGF-beta signaling pathway	-	-	-
Unigene0038500	174.682	401.611	1.20107	Up	7.38768	21.9652	1.57203	Up	mlck	Myosin light chain kinase, smooth muscle [Dicentrarchus labrax]	ko04810//Regulation of actin cytoskeleton;ko04510//Focal adhesion;ko04020//Calcium signaling pathway;ko04270//Vascular smooth muscle contraction;ko04971//Gastric acid secretion	-	-	-
Unigene0020265	91.5447	229.268	1.32449	Up	3.78987	14.3038	1.91618	Up	foxn2	PREDICTED: forkhead box protein N2 isoform X1 [Danio rerio]	-	-	-	-
Unigene0018628	56.3226	118.73	1.0759	Up	3.66013	9.05415	1.30669	Up	hk1	Hexokinase 1 [Danio rerio]	ko01100//Metabolic pathways;ko04910//Insulin signaling pathway;ko04930//Type II diabetes mellitus;ko04973//Carbohydrate digestion and absorption;ko00010//Glycolysis / Gluconeogenesis;ko00051//Fructose and mannose metabolism;ko00500//Starch and sucrose metabolism;ko00520//Amino sugar and nucleotide sugar metabolism;ko00052//Galactose metabolism;ko00524//Butirosin and neomycin biosynthesis	-	-	-
Unigene0055743	49.2405	121.138	1.29873	Up	2.3177	7.85581	1.76106	Up	-	induced in neural crest by AP2, 1b [Danio rerio] >gi|33416937|gb|AAH55656.1| Zgc:66438 [Danio rerio]	-	-	-	-
Unigene0014569	48.6844	160.844	1.72413	Up	0.001	7.84224	12.937	Up	zp3	ZP3 [Cyprinus carpio]	-	-	-	-
Unigene0025746	33.5656	225.368	2.74723	Up	0.560203	7.84836	3.80837	Up	perlwapin	Perlwapin precursor [Salmo salar]	-	-	-	-
Unigene0004272	32.4285	0.113525	-8.15811	Down	106.453	44.9867	-1.24264	Down	apo-14kDa	Cyprinus carpio isolate a 14 kDa apolipoprotein mRNA, complete cds	-	-	-	-
Unigene0057629	24.0027	123.953	2.36852	Up	0.001	7.2707	12.8279	Up	patl1	PREDICTED: protein PAT1 homolog 2-like isoform 1 [Danio rerio]	ko03018//RNA degradation	GO:0044424	-	GO:0048523//negative regulation of cellular process
Unigene0063528	23.9388	175.823	2.8767	Up	0.516922	5.4315	3.39333	Up	-	PREDICTED: replicase/helicase/endonuclease-like, partial [Saccoglossus kowalevskii]	ko01100//Metabolic pathways;ko00760//Nicotinate and nicotinamide metabolism	-	-	-
Unigene0005742	11.3636	4.20404	-1.43458	Down	1140.17	47.4029	-4.58813	Down	trypsin1	Cyprinus carpio tryp1 mRNA for trypsin 1, complete cds	ko04080//Neuroactive ligand-receptor interaction;ko05164//Influenza A;ko04972//Pancreatic secretion;ko04974//Protein digestion and absorption	-	GO:0004175//endopeptidase activity	GO:0016485//protein processing
Unigene0021430	8.80019	2.269	-1.95548	Down	915.487	34.5111	-4.72941	Down	pre-chymotrpysin B1	chymotrypsin B1 precursor [Danio rerio]	ko04972//Pancreatic secretion;ko04974//Protein digestion and absorption	-	-	-
Unigene0060494	6.9991	16.6246	1.24808	Up	28.0755	134.507	2.2603	Up	-	PREDICTED: band 4.1-like protein 2-like, partial [Danio rerio]	ko04530//Tight junction	GO:0005856//cytoskeleton;GO:0005737//cytoplasm;GO:0019898//extrinsic component of membrane	GO:0003779//actin binding;GO:0005198//structural molecule activity	GO:0030866//cortical actin cytoskeleton organization
Unigene0005646	6.89501	2.04615	-1.75264	Down	653.337	20.5846	-4.98819	Down	cela	pancreatic elastase precursor [Ctenopharyngodon idella]	-	-	GO:0004175//endopeptidase activity	GO:0016485//protein processing
Unigene0022199	5.83424	0.861538	-2.75956	Down	295.285	9.03713	-5.0301	Down	ctrb2	chymotrypsinogen B2 precursor [Danio rerio]	ko04972//Pancreatic secretion;ko04974//Protein digestion and absorption	-	-	-
Unigene0033887	3.99021	10.5615	1.40427	Up	51.4899	117.361	1.18859	Up	cenpa	centromere protein A [Cyprinus carpio]	ko05322//Systemic lupus erythematosus	-	-	-
Unigene0006568	3.0399	0.158266	-4.2636	Down	108.978	2.06595	-5.7211	Down	npsn	CCU62621 Cyprinus carpio nephrosin precursor mRNA, complete cds	-	-	GO:0046914//transition metal ion binding;GO:0004175//endopeptidase activity	GO:0016485//protein processing
Unigene0006680	2.12213	5.82498	1.45674	Up	223.071	1268.3	2.50733	Up	-	TPA: TPA_exp: replicase/helicase/endonuclease [Danio rerio]	-	-	GO:0016787//hydrolase activity	-
Unigene0003753	0.380276	4.24673	3.48123	Up	66.9073	152.843	1.19182	Up	-	ORF1-encoded protein [Danio rerio]	-	-	-	-
Unigene0017854	0.001	184.952	17.4968	Up	0.245234	4.76564	4.28044	Up	-	PREDICTED: f-box/LRR-repeat protein 7 [Danio rerio]	-	GO:0019005//SCF ubiquitin ligase complex;GO:0005813//centrosome	GO:0004842//ubiquitin-protein ligase activity;GO:0005515//protein binding	GO:0000086//G2/M transition of mitotic cell cycle;GO:0016567//protein ubiquitination;GO:0007067//mitosis;GO:0031146//SCF-dependent proteasomal ubiquitin-dependent protein catabolic process;GO:0008283//cell proliferation
