# Supplementary material for: Growth Hormone Overexpression Disrupts Reproductive Status Through Actions on Leptin
Source: Front Endocrinol (Lausanne). 2018 Mar 27;9:131. doi: 10.3389/fendo.2018.00131 (PMC5880896; doi:10.3389/fendo.2018.00131)
Supplement: Supplementary file 6 [file data_sheet_6.xlsx]

## Sheet: Fig S10
Gene	Gene name	Female (log2foldchange)		Male(log2foldchange)
		Q-PCR	RNA-seq	Q-PCR	RNA-seq
fshβ	follicle stimulating hormone beta subunit	-0.49	-1.18	-2.56	-1
lhβ	luteinizing hormone beta subunit	-1.49	-1.72	-3.05	-1.57
gthα	gonadotropin alpha subunit	-0.77	-1.51	-2.26	-1.17
gh	growth hormone	-4.56	-1.03	-4.55	-1.02
pmch	pro-melanin-concentrating hormone	-0.58	-0.95	-0.26	1.28
gnih	gonadotropin-inhibitory hormone	0.38	0.5	2.56	0.06
pkm2	pyruvate kinase	0.38	0.15	0.14	0.7
gnrh3	gonadotropin-releasing hormone 3	1.26	1.52	0.38	0.71
drd1	dopamine receptor D1	3.41	1.85	2.41	2.05
drd3	dopamine receptor D3	0.63	1.12	1.74	1.49
drd4	dopamine receptor D4	0.19	0.62	1.49	0.72
gnrhr1	gonadotropin releasing hormone receptor 1	0.21	0.38	1.51	0.43
gnrhr2	gonadotropin releasing hormone receptor 2	-4.32	-1.76	-3.92	-3.04
h-cyp19b	hypothalamus-aromatase	-1.52	-1.17	-3.3	-1.31
leptinI	leptinI	-3.33	-1.8	-3.01	-1.27851
